# Supplementary material for: Latitudinal and meridional patterns of picophytoplankton variability are contrastingly associated with Ekman pumping and the warm pool in the tropical western Pacific
Source: Ecol Evol. 2023 Oct 19;13(10):e10589. doi: 10.1002/ece3.10589 (PMC10587655; doi:10.1002/ece3.10589)
Supplement: Supplementary file 1 — Data S1. [file ECE3-13-e10589-s002.xls]

## Sheet: CTD Profile
Cruise	Station	Depth(m)	Temperature(°C)	Salinity	Density(kg/m3)
WTP	J22	2	27.744	34.9896	22.4702
WTP	J22	3	27.743	34.9896	22.4706
WTP	J22	4	27.552	34.9787	22.5242
WTP	J22	5	27.549	34.9794	22.5258
WTP	J22	6	27.564	34.9773	22.5195
WTP	J22	7	27.571	34.9764	22.5165
WTP	J22	8	27.574	34.9761	22.5154
WTP	J22	9	27.574	34.9763	22.5156
WTP	J22	10	27.574	34.9765	22.5157
WTP	J22	11	27.588	34.9747	22.5099
WTP	J22	12	27.594	34.9737	22.5074
WTP	J22	13	27.602	34.9725	22.5038
WTP	J22	14	27.6	34.9729	22.5044
WTP	J22	15	27.595	34.9735	22.5063
WTP	J22	16	27.401	35.0204	22.6024
WTP	J22	17	27.338	35.0311	22.6311
WTP	J22	18	27.241	35.0655	22.6873
WTP	J22	19	27.191	35.0816	22.7156
WTP	J22	20	27.104	35.1075	22.7626
WTP	J22	21	26.899	35.1474	22.8569
WTP	J22	22	26.782	35.1684	22.9105
WTP	J22	23	26.821	35.1576	22.8919
WTP	J22	24	26.75	35.1699	22.9231
WTP	J22	25	26.711	35.1756	22.9396
WTP	J22	26	26.709	35.1731	22.939
WTP	J22	27	26.689	35.171	22.9434
WTP	J22	28	26.667	35.1709	22.9509
WTP	J22	29	26.507	35.1768	23.0049
WTP	J22	30	26.444	35.1784	23.0259
WTP	J22	31	26.43	35.1785	23.0306
WTP	J22	32	26.379	35.1776	23.0462
WTP	J22	33	26.35	35.1779	23.0559
WTP	J22	34	26.285	35.177	23.0754
WTP	J22	35	26.095	35.1736	23.1302
WTP	J22	36	25.875	35.1779	23.1989
WTP	J22	37	25.588	35.1816	23.2865
WTP	J22	38	25.402	35.1893	23.3496
WTP	J22	39	25.332	35.193	23.3757
WTP	J22	40	25.128	35.1903	23.44
WTP	J22	41	24.94	35.1922	23.4989
WTP	J22	42	24.792	35.1928	23.5444
WTP	J22	43	24.696	35.1926	23.5729
WTP	J22	44	24.66	35.1922	23.5849
WTP	J22	45	24.597	35.1942	23.6056
WTP	J22	46	24.571	35.1938	23.6134
WTP	J22	47	24.539	35.1936	23.6229
WTP	J22	48	24.534	35.1932	23.6251
WTP	J22	49	24.488	35.1935	23.639
WTP	J22	50	24.419	35.1934	23.6588
WTP	J22	51	24.355	35.195	23.6797
WTP	J22	52	24.287	35.1918	23.698
WTP	J22	53	24.216	35.1928	23.7201
WTP	J22	54	24.204	35.1912	23.7228
WTP	J22	55	24.167	35.19	23.7325
WTP	J22	56	23.993	35.1915	23.785
WTP	J22	57	23.935	35.1903	23.8023
WTP	J22	58	23.916	35.1894	23.8079
WTP	J22	59	23.916	35.1887	23.8081
WTP	J22	60	23.907	35.1871	23.8097
WTP	J22	61	23.868	35.1879	23.8215
WTP	J22	62	23.843	35.1891	23.8295
WTP	J22	63	23.835	35.1889	23.8322
WTP	J22	64	23.81	35.1895	23.8399
WTP	J22	65	23.794	35.1903	23.8453
WTP	J22	66	23.79	35.1906	23.8468
WTP	J22	67	23.78	35.191	23.85
WTP	J22	68	23.731	35.1946	23.8669
WTP	J22	69	23.687	35.1983	23.8823
WTP	J22	70	23.676	35.2001	23.8871
WTP	J22	71	23.672	35.2009	23.8891
WTP	J22	72	23.67	35.2008	23.8898
WTP	J22	73	23.667	35.201	23.8912
WTP	J22	74	23.663	35.2013	23.8926
WTP	J22	75	23.66	35.2013	23.8937
WTP	J22	76	23.664	35.2004	23.8919
WTP	J22	77	23.651	35.1986	23.8943
WTP	J22	78	23.631	35.1969	23.8985
WTP	J22	79	23.621	35.1957	23.9004
WTP	J22	80	23.613	35.1948	23.9021
WTP	J22	81	23.61	35.1944	23.9027
WTP	J22	82	23.608	35.1931	23.9024
WTP	J22	83	23.598	35.1916	23.9043
WTP	J22	84	23.583	35.1917	23.9088
WTP	J22	85	23.555	35.1914	23.9167
WTP	J22	86	23.533	35.1914	23.9231
WTP	J22	87	23.527	35.1919	23.9253
WTP	J22	88	23.52	35.1925	23.9277
WTP	J22	89	23.506	35.1931	23.9323
WTP	J22	90	23.488	35.1935	23.9375
WTP	J22	91	23.472	35.1933	23.942
WTP	J22	92	23.455	35.1917	23.9457
WTP	J22	93	23.435	35.1892	23.9498
WTP	J22	94	23.42	35.1885	23.9536
WTP	J22	95	23.407	35.1882	23.957
WTP	J22	96	23.387	35.1886	23.9629
WTP	J22	97	23.37	35.1888	23.9682
WTP	J22	98	23.358	35.1881	23.9712
WTP	J22	99	23.344	35.1871	23.9744
WTP	J22	100	23.325	35.1858	23.9791
WTP	J22	101	23.294	35.1841	23.9866
WTP	J22	102	23.248	35.1804	23.9967
WTP	J22	103	23.186	35.177	24.0118
WTP	J22	104	23.135	35.1744	24.0244
WTP	J22	105	23.107	35.1707	24.0296
WTP	J22	106	23.087	35.1682	24.0339
WTP	J22	107	23.069	35.1681	24.0394
WTP	J22	108	23.053	35.169	24.0448
WTP	J22	109	23.047	35.1703	24.0476
WTP	J22	110	23.037	35.1711	24.0512
WTP	J22	111	23.03	35.1725	24.0547
WTP	J22	112	23.008	35.1754	24.0631
WTP	J22	113	22.983	35.1779	24.072
WTP	J22	114	22.928	35.1804	24.0892
WTP	J22	115	22.906	35.178	24.0942
WTP	J22	116	22.847	35.1766	24.1098
WTP	J22	117	22.815	35.1762	24.1181
WTP	J22	118	22.783	35.1763	24.1272
WTP	J22	119	22.745	35.1752	24.1368
WTP	J22	120	22.725	35.1721	24.1408
WTP	J22	121	22.696	35.1674	24.1456
WTP	J22	122	22.646	35.1694	24.1608
WTP	J22	123	22.648	35.173	24.1633
WTP	J22	124	22.656	35.1749	24.1633
WTP	J22	125	22.647	35.1717	24.1636
WTP	J22	126	22.548	35.161	24.1823
WTP	J22	127	22.488	35.1585	24.1973
WTP	J22	128	22.459	35.159	24.2061
WTP	J22	129	22.446	35.1619	24.2119
WTP	J22	130	22.455	35.1647	24.2126
WTP	J22	131	22.433	35.1666	24.2205
WTP	J22	132	22.38	35.1681	24.236
WTP	J22	133	22.344	35.1629	24.2427
WTP	J22	134	22.282	35.1558	24.2544
WTP	J22	135	22.258	35.155	24.2603
WTP	J22	136	22.209	35.152	24.2715
WTP	J22	137	22.152	35.1472	24.284
WTP	J22	138	22.057	35.1377	24.3027
WTP	J22	139	22.024	35.1339	24.3089
WTP	J22	140	21.976	35.1331	24.3215
WTP	J22	141	21.937	35.1322	24.3325
WTP	J22	142	21.89	35.1325	24.3463
WTP	J22	143	21.856	35.1322	24.3555
WTP	J22	144	21.84	35.1315	24.3594
WTP	J22	145	21.808	35.1308	24.3685
WTP	J22	146	21.751	35.129	24.3831
WTP	J22	147	21.735	35.1271	24.3861
WTP	J22	148	21.695	35.1263	24.396
WTP	J22	149	21.603	35.1205	24.4159
WTP	J22	150	21.479	35.1139	24.4436
WTP	J22	151	21.442	35.1086	24.4502
WTP	J22	152	21.371	35.1048	24.4668
WTP	J22	153	21.353	35.1057	24.4728
WTP	J22	154	21.379	35.1065	24.4676
WTP	J22	155	21.357	35.1029	24.4721
WTP	J22	156	21.309	35.0945	24.478
WTP	J22	157	21.264	35.0925	24.4884
WTP	J22	158	21.249	35.0934	24.4943
WTP	J22	159	21.237	35.09	24.4956
WTP	J22	160	21.216	35.0878	24.4996
WTP	J22	161	21.135	35.0779	24.5138
WTP	J22	162	21.039	35.0727	24.535
WTP	J22	163	20.993	35.0695	24.5454
WTP	J22	164	20.894	35.062	24.5658
WTP	J22	165	20.863	35.0602	24.5727
WTP	J22	166	20.883	35.0608	24.5691
WTP	J22	167	20.854	35.058	24.5753
WTP	J22	168	20.85	35.0579	24.5773
WTP	J22	169	20.846	35.0563	24.5785
WTP	J22	170	20.842	35.0557	24.5791
WTP	J22	171	20.828	35.0546	24.5817
WTP	J22	172	20.817	35.0541	24.5842
WTP	J22	173	20.77	35.049	24.5925
WTP	J22	174	20.732	35.0462	24.6004
WTP	J22	175	20.716	35.0442	24.6032
WTP	J22	176	20.708	35.0428	24.6046
WTP	J22	177	20.698	35.0412	24.6064
WTP	J22	178	20.665	35.0381	24.6127
WTP	J22	179	20.611	35.0334	24.6233
WTP	J22	180	20.571	35.0297	24.631
WTP	J22	181	20.549	35.0272	24.6352
WTP	J22	182	20.554	35.0273	24.6345
WTP	J22	183	20.49	35.0208	24.646
WTP	J22	184	20.427	35.0154	24.6579
WTP	J22	185	20.391	35.0126	24.6649
WTP	J22	186	20.357	35.0086	24.6711
WTP	J22	187	20.373	35.009	24.6683
WTP	J22	188	20.281	34.9999	24.6847
WTP	J22	189	20.164	34.9891	24.7071
WTP	J22	190	20.084	34.9805	24.7214
WTP	J22	191	20.034	34.9753	24.7308
WTP	J22	192	20.024	34.9739	24.7339
WTP	J22	193	20.011	34.973	24.7367
WTP	J22	194	19.989	34.9708	24.7409
WTP	J22	195	19.96	34.9675	24.7461
WTP	J22	196	19.912	34.962	24.754
WTP	J22	197	19.862	34.9583	24.764
WTP	J22	198	19.838	34.9575	24.7693
WTP	J22	199	19.806	34.9528	24.7743
WTP	J22	200	19.768	34.9488	24.781
WTP	J22	201	19.758	34.9479	24.7834
WTP	J22	202	19.745	34.9466	24.7862
WTP	J22	203	19.71	34.9426	24.7927
WTP	J22	204	19.682	34.9391	24.7978
WTP	J22	205	19.641	34.9348	24.805
WTP	J22	206	19.616	34.9318	24.8091
WTP	J22	207	19.591	34.9293	24.8135
WTP	J22	208	19.551	34.9248	24.82
WTP	J22	209	19.524	34.9222	24.8248
WTP	J22	210	19.503	34.9205	24.8292
WTP	J22	211	19.495	34.9194	24.8311
WTP	J22	212	19.464	34.9165	24.8368
WTP	J22	213	19.418	34.9132	24.8457
WTP	J22	214	19.395	34.9117	24.8509
WTP	J22	215	19.377	34.9102	24.8546
WTP	J22	216	19.364	34.9089	24.8572
WTP	J22	217	19.358	34.908	24.8584
WTP	J22	218	19.35	34.9072	24.8599
WTP	J22	219	19.317	34.9044	24.866
WTP	J22	220	19.23	34.8989	24.8829
WTP	J22	221	19.151	34.895	24.8993
WTP	J22	222	19.111	34.8929	24.9083
WTP	J22	223	19.087	34.8908	24.9133
WTP	J22	224	19.054	34.8884	24.9196
WTP	J22	225	19.02	34.8857	24.9263
WTP	J22	226	18.977	34.8822	24.9344
WTP	J22	227	18.909	34.8779	24.9477
WTP	J22	228	18.858	34.8764	24.9593
WTP	J22	229	18.81	34.8732	24.969
WTP	J22	230	18.753	34.8689	24.9802
WTP	J22	231	18.72	34.8681	24.9884
WTP	J22	232	18.689	34.8655	24.9945
WTP	J22	233	18.64	34.8617	25.0038
WTP	J22	234	18.598	34.8593	25.0128
WTP	J22	235	18.577	34.8577	25.0171
WTP	J22	236	18.55	34.8557	25.022
WTP	J22	237	18.52	34.8535	25.028
WTP	J22	238	18.5	34.8524	25.0325
WTP	J22	239	18.491	34.8512	25.0346
WTP	J22	240	18.486	34.8502	25.0356
WTP	J22	241	18.476	34.8497	25.0377
WTP	J22	242	18.465	34.8488	25.0401
WTP	J22	243	18.434	34.8469	25.046
WTP	J22	244	18.4	34.8451	25.0529
WTP	J22	245	18.384	34.8442	25.0564
WTP	J22	246	18.38	34.8436	25.0573
WTP	J22	247	18.363	34.8418	25.0601
WTP	J22	248	18.336	34.8404	25.0656
WTP	J22	249	18.324	34.8394	25.0677
WTP	J22	250	18.298	34.8367	25.072
WTP	J22	251	18.269	34.8344	25.077
WTP	J22	252	18.238	34.8327	25.0832
WTP	J22	253	18.21	34.8307	25.0885
WTP	J22	254	18.185	34.8294	25.0939
WTP	J22	255	18.168	34.8277	25.097
WTP	J22	256	18.139	34.8252	25.1025
WTP	J22	257	18.105	34.8227	25.1089
WTP	J22	258	18.065	34.8199	25.1163
WTP	J22	259	18.008	34.8147	25.126
WTP	J22	260	17.966	34.812	25.1345
WTP	J22	261	17.908	34.8081	25.1453
WTP	J22	262	17.9	34.8071	25.1471
WTP	J22	263	17.887	34.8051	25.1493
WTP	J22	264	17.855	34.8025	25.155
WTP	J22	265	17.827	34.8005	25.1601
WTP	J22	266	17.805	34.7984	25.1642
WTP	J22	267	17.76	34.7949	25.172
WTP	J22	268	17.76	34.7945	25.1722
WTP	J22	269	17.726	34.7912	25.1781
WTP	J22	270	17.696	34.788	25.1827
WTP	J22	271	17.676	34.7875	25.1873
WTP	J22	272	17.684	34.7869	25.1856
WTP	J22	273	17.649	34.7846	25.192
WTP	J22	274	17.637	34.7842	25.1944
WTP	J22	275	17.593	34.7836	25.204
WTP	J22	276	17.504	34.775	25.218
WTP	J22	277	17.47	34.7723	25.224
WTP	J22	278	17.48	34.7712	25.2221
WTP	J22	279	17.418	34.7663	25.2327
WTP	J22	280	17.397	34.7655	25.2376
WTP	J22	281	17.362	34.762	25.2434
WTP	J22	282	17.318	34.7598	25.252
WTP	J22	283	17.316	34.7599	25.2528
WTP	J22	284	17.317	34.7585	25.2518
WTP	J22	285	17.306	34.7577	25.2541
WTP	J22	286	17.288	34.7563	25.2571
WTP	J22	287	17.265	34.7536	25.2602
WTP	J22	288	17.238	34.7503	25.2642
WTP	J22	289	17.212	34.7445	25.2657
WTP	J22	290	17.16	34.7438	25.2773
WTP	J22	291	17.114	34.7377	25.2829
WTP	J22	292	17.067	34.7396	25.2949
WTP	J22	293	17.089	34.7412	25.2924
WTP	J22	294	17.122	34.7417	25.2859
WTP	J22	295	17.063	34.7376	25.2969
WTP	J22	296	17.045	34.7359	25.3
WTP	J22	297	17.036	34.7349	25.3012
WTP	J22	298	17.02	34.7339	25.3042
WTP	J22	299	17.015	34.7344	25.3061
WTP	J22	300	17.004	34.7318	25.3067
WTP	J21	2	27.813	35.0204	22.4713
WTP	J21	3	27.806	35.0198	22.4733
WTP	J21	4	27.795	35.0186	22.4763
WTP	J21	5	27.776	35.0175	22.4815
WTP	J21	6	27.74	35.016	22.4917
WTP	J21	7	27.819	35.0177	22.4671
WTP	J21	8	27.819	35.0184	22.4674
WTP	J21	9	27.82	35.0185	22.4672
WTP	J21	10	27.821	35.0184	22.4669
WTP	J21	11	27.82	35.018	22.467
WTP	J21	12	27.817	35.018	22.4678
WTP	J21	13	27.815	35.0178	22.4683
WTP	J21	14	27.792	35.0171	22.475
WTP	J21	15	27.781	35.0159	22.4777
WTP	J21	16	27.745	35.0127	22.4863
WTP	J21	17	27.676	35.0115	22.5072
WTP	J21	18	27.632	35.0081	22.5184
WTP	J21	19	27.637	35.0079	22.5175
WTP	J21	20	27.574	35.0025	22.5335
WTP	J21	21	27.46	34.996	22.5637
WTP	J21	22	27.385	34.9954	22.5879
WTP	J21	23	27.336	34.9918	22.6012
WTP	J21	24	27.307	34.9902	22.6099
WTP	J21	25	27.229	34.9867	22.632
WTP	J21	26	27.177	34.9836	22.6468
WTP	J21	27	27.158	34.9832	22.6528
WTP	J21	28	27.162	34.9839	22.6525
WTP	J21	29	27.162	34.9834	22.6526
WTP	J21	30	27.148	34.9832	22.6567
WTP	J21	31	27.156	34.9834	22.6549
WTP	J21	32	27.162	34.9823	22.6522
WTP	J21	33	27.127	34.9822	22.6628
WTP	J21	34	27.126	34.9825	22.6635
WTP	J21	35	27.12	34.9812	22.6645
WTP	J21	36	27.101	34.981	22.6705
WTP	J21	37	27.101	34.9806	22.6703
WTP	J21	38	27.034	34.9804	22.6907
WTP	J21	39	26.995	34.9768	22.7002
WTP	J21	40	26.871	34.9771	22.7391
WTP	J21	41	26.822	34.9761	22.7543
WTP	J21	42	26.745	34.9768	22.7785
WTP	J21	43	26.665	34.9781	22.8038
WTP	J21	44	26.69	34.9779	22.7974
WTP	J21	45	26.677	34.978	22.8022
WTP	J21	46	26.609	34.9795	22.8242
WTP	J21	47	26.505	34.9799	22.8563
WTP	J21	48	26.398	34.9856	22.8931
WTP	J21	49	26.341	34.9888	22.9142
WTP	J21	50	26.338	34.9871	22.9147
WTP	J21	51	26.277	34.9877	22.9338
WTP	J21	52	26.226	34.9889	22.9504
WTP	J21	53	26.27	34.9862	22.9368
WTP	J21	54	26.197	34.9864	22.9592
WTP	J21	55	26.15	34.9875	22.9743
WTP	J21	56	26.138	34.9873	22.9783
WTP	J21	57	26.117	34.9878	22.9855
WTP	J21	58	26.084	34.9886	22.9969
WTP	J21	59	26.061	34.9901	23.0053
WTP	J21	60	26.039	34.9911	23.013
WTP	J21	61	26.022	34.9915	23.0185
WTP	J21	62	26.001	34.9931	23.0265
WTP	J21	63	25.99	34.9938	23.0307
WTP	J21	64	25.986	34.9942	23.0326
WTP	J21	65	25.975	34.9933	23.0352
WTP	J21	66	25.957	34.9935	23.0408
WTP	J21	67	25.956	34.993	23.041
WTP	J21	68	25.939	34.9922	23.0458
WTP	J21	69	25.913	34.9923	23.0536
WTP	J21	70	25.892	34.9926	23.0603
WTP	J21	71	25.866	34.9932	23.0687
WTP	J21	72	25.842	34.9942	23.0769
WTP	J21	73	25.826	34.9956	23.083
WTP	J21	74	25.806	34.9973	23.0903
WTP	J21	75	25.796	34.9984	23.0946
WTP	J21	76	25.781	35.0014	23.1016
WTP	J21	77	25.756	35.0069	23.1134
WTP	J21	78	25.723	35.0101	23.1255
WTP	J21	79	25.68	35.0126	23.1405
WTP	J21	80	25.663	35.0131	23.1463
WTP	J21	81	25.639	35.0123	23.1533
WTP	J21	82	25.608	35.0127	23.163
WTP	J21	83	25.595	35.0121	23.1666
WTP	J21	84	25.579	35.0118	23.1714
WTP	J21	85	25.563	35.012	23.1766
WTP	J21	86	25.537	35.0148	23.1868
WTP	J21	87	25.491	35.0203	23.2056
WTP	J21	88	25.449	35.0238	23.2215
WTP	J21	89	25.419	35.0256	23.2317
WTP	J21	90	25.409	35.0266	23.2355
WTP	J21	91	25.417	35.0267	23.2335
WTP	J21	92	25.406	35.0288	23.2384
WTP	J21	93	25.394	35.0315	23.244
WTP	J21	94	25.393	35.0315	23.2447
WTP	J21	95	25.376	35.034	23.2514
WTP	J21	96	25.366	35.0359	23.256
WTP	J21	97	25.345	35.0375	23.2636
WTP	J21	98	25.329	35.0382	23.2692
WTP	J21	99	25.32	35.0382	23.272
WTP	J21	100	25.309	35.0387	23.2757
WTP	J21	101	25.3	35.0387	23.2784
WTP	J21	102	25.279	35.0401	23.286
WTP	J21	103	25.24	35.0451	23.3012
WTP	J21	104	25.2	35.0516	23.3181
WTP	J21	105	25.17	35.0573	23.3313
WTP	J21	106	25.138	35.0615	23.3444
WTP	J21	107	25.075	35.0699	23.3697
WTP	J21	108	25	35.0795	23.3993
WTP	J21	109	24.988	35.0819	23.4053
WTP	J21	110	24.969	35.0862	23.4147
WTP	J21	111	24.949	35.092	23.4251
WTP	J21	112	24.9	35.1012	23.4467
WTP	J21	113	24.865	35.1067	23.4614
WTP	J21	114	24.846	35.1092	23.4693
WTP	J21	115	24.807	35.1114	23.4825
WTP	J21	116	24.763	35.1146	23.4979
WTP	J21	117	24.741	35.1167	23.5061
WTP	J21	118	24.736	35.1168	23.5081
WTP	J21	119	24.73	35.1167	23.5101
WTP	J21	120	24.725	35.1174	23.5125
WTP	J21	121	24.724	35.1174	23.5129
WTP	J21	122	24.723	35.1172	23.5131
WTP	J21	123	24.724	35.1169	23.513
WTP	J21	124	24.72	35.1166	23.514
WTP	J21	125	24.708	35.1166	23.5175
WTP	J21	126	24.659	35.1178	23.5322
WTP	J21	127	24.565	35.1266	23.5658
WTP	J21	128	24.566	35.1277	23.5671
WTP	J21	129	24.479	35.1345	23.5978
WTP	J21	130	24.409	35.1396	23.6223
WTP	J21	131	24.393	35.1404	23.628
WTP	J21	132	24.378	35.14	23.6322
WTP	J21	133	24.357	35.139	23.6379
WTP	J21	134	24.352	35.1367	23.6384
WTP	J21	135	24.294	35.1349	23.654
WTP	J21	136	24.233	35.1404	23.6754
WTP	J21	137	24.201	35.1416	23.6855
WTP	J21	138	24.174	35.1434	23.6949
WTP	J21	139	24.243	35.1382	23.6723
WTP	J21	140	24.227	35.1372	23.6764
WTP	J21	141	24.103	35.1449	23.7172
WTP	J21	142	24.034	35.1502	23.7409
WTP	J21	143	24.071	35.1457	23.7283
WTP	J21	144	24.029	35.1406	23.7367
WTP	J21	145	23.881	35.1539	23.7882
WTP	J21	146	23.845	35.1554	23.8002
WTP	J21	147	23.846	35.1544	23.8
WTP	J21	148	23.805	35.1539	23.8122
WTP	J21	149	23.734	35.1569	23.835
WTP	J21	150	23.711	35.1542	23.8397
WTP	J21	151	23.62	35.1543	23.8655
WTP	J21	152	23.702	35.1545	23.8443
WTP	J21	153	23.76	35.1507	23.8257
WTP	J21	154	23.585	35.1486	23.8729
WTP	J21	155	23.505	35.154	23.8995
WTP	J21	156	23.486	35.1529	23.9051
WTP	J21	157	23.413	35.1503	23.9249
WTP	J21	158	23.388	35.1496	23.9314
WTP	J21	159	23.372	35.1495	23.9363
WTP	J21	160	23.321	35.1481	23.9495
WTP	J21	161	23.347	35.1476	23.9431
WTP	J21	162	23.319	35.1435	23.9481
WTP	J21	163	23.202	35.144	23.9805
WTP	J21	164	23.162	35.1463	23.9938
WTP	J21	165	23.082	35.145	24.0161
WTP	J21	166	23.01	35.1466	24.0379
WTP	J21	167	22.992	35.1459	24.0429
WTP	J21	168	22.978	35.1442	24.0463
WTP	J21	169	22.869	35.1447	24.0774
WTP	J21	170	22.834	35.1487	24.0907
WTP	J21	171	22.827	35.1522	24.0958
WTP	J21	172	22.818	35.1526	24.0993
WTP	J21	173	22.791	35.152	24.1069
WTP	J21	174	22.705	35.1545	24.1326
WTP	J21	175	22.644	35.1568	24.1513
WTP	J21	176	22.606	35.1577	24.163
WTP	J21	177	22.582	35.1582	24.1703
WTP	J21	178	22.545	35.156	24.1794
WTP	J21	179	22.37	35.1545	24.2262
WTP	J21	180	22.295	35.1564	24.2485
WTP	J21	181	22.275	35.1557	24.2544
WTP	J21	182	22.237	35.151	24.2621
WTP	J21	183	22.063	35.1459	24.3054
WTP	J21	184	21.978	35.1439	24.3278
WTP	J21	185	21.932	35.1416	24.3396
WTP	J21	186	21.878	35.1402	24.3535
WTP	J21	187	21.828	35.1402	24.3675
WTP	J21	188	21.765	35.1351	24.3819
WTP	J21	189	21.649	35.1292	24.4091
WTP	J21	190	21.605	35.127	24.4199
WTP	J21	191	21.586	35.1268	24.4252
WTP	J21	192	21.584	35.1264	24.4263
WTP	J21	193	21.558	35.1242	24.4326
WTP	J21	194	21.529	35.1227	24.4398
WTP	J21	195	21.511	35.122	24.4445
WTP	J21	196	21.484	35.1205	24.4508
WTP	J21	197	21.463	35.1196	24.4559
WTP	J21	198	21.418	35.1157	24.4654
WTP	J21	199	21.36	35.1122	24.4782
WTP	J21	200	21.334	35.1109	24.4844
WTP	J21	201	21.323	35.1103	24.4874
WTP	J21	202	21.31	35.1092	24.4905
WTP	J21	203	21.282	35.1057	24.4956
WTP	J21	204	21.251	35.1035	24.5024
WTP	J21	205	21.231	35.1025	24.5069
WTP	J21	206	21.223	35.102	24.5091
WTP	J21	207	21.209	35.1001	24.5117
WTP	J21	208	21.177	35.0977	24.5185
WTP	J21	209	21.155	35.096	24.5231
WTP	J21	210	21.107	35.0907	24.5319
WTP	J21	211	21.006	35.084	24.5531
WTP	J21	212	20.942	35.0807	24.5676
WTP	J21	213	20.926	35.0795	24.5716
WTP	J21	214	20.89	35.0755	24.5786
WTP	J21	215	20.852	35.072	24.5863
WTP	J21	216	20.824	35.0707	24.5928
WTP	J21	217	20.804	35.0684	24.5969
WTP	J21	218	20.746	35.0647	24.6094
WTP	J21	219	20.696	35.0622	24.6207
WTP	J21	220	20.692	35.0601	24.6215
WTP	J21	221	20.663	35.0561	24.6269
WTP	J21	222	20.62	35.0524	24.6353
WTP	J21	223	20.545	35.0494	24.652
WTP	J21	224	20.448	35.0457	24.674
WTP	J21	225	20.341	35.0373	24.6956
WTP	J21	226	20.231	35.026	24.7157
WTP	J21	227	20.128	35.0183	24.736
WTP	J21	228	19.992	35.0115	24.7649
WTP	J21	229	19.918	35.0091	24.7823
WTP	J21	230	19.872	35.0054	24.7931
WTP	J21	231	19.766	34.9974	24.8153
WTP	J21	232	19.686	34.9914	24.831
WTP	J21	233	19.61	34.9865	24.8466
WTP	J21	234	19.573	34.9848	24.8553
WTP	J21	235	19.554	34.9823	24.8596
WTP	J21	236	19.504	34.9756	24.8685
WTP	J21	237	19.447	34.9705	24.8795
WTP	J21	238	19.379	34.9666	24.8935
WTP	J21	239	19.322	34.9641	24.9058
WTP	J21	240	19.305	34.9621	24.9093
WTP	J21	241	19.309	34.9608	24.9087
WTP	J21	242	19.282	34.9573	24.9134
WTP	J21	243	19.253	34.9559	24.9198
WTP	J21	244	19.24	34.9547	24.9224
WTP	J21	245	19.233	34.954	24.924
WTP	J21	246	19.228	34.9531	24.9251
WTP	J21	247	19.22	34.9515	24.9263
WTP	J21	248	19.197	34.9486	24.9298
WTP	J21	249	19.141	34.9426	24.9389
WTP	J21	250	19.088	34.938	24.9484
WTP	J21	251	19.076	34.9348	24.9495
WTP	J21	252	18.985	34.9253	24.9648
WTP	J21	253	18.923	34.9213	24.9771
WTP	J21	254	18.901	34.9199	24.9816
WTP	J21	255	18.889	34.919	24.9843
WTP	J21	256	18.878	34.9168	24.9862
WTP	J21	257	18.815	34.9107	24.997
WTP	J21	258	18.728	34.9051	25.0137
WTP	J21	259	18.65	34.8956	25.0259
WTP	J21	260	18.498	34.8838	25.0534
WTP	J21	261	18.459	34.8838	25.0634
WTP	J21	262	18.448	34.8823	25.0656
WTP	J21	263	18.434	34.8798	25.068
WTP	J21	264	18.376	34.8738	25.0779
WTP	J21	265	18.279	34.8662	25.0959
WTP	J21	266	18.163	34.854	25.1144
WTP	J21	267	18.118	34.8479	25.1209
WTP	J21	268	18.095	34.8461	25.1259
WTP	J21	269	18.072	34.8404	25.1279
WTP	J21	270	18.036	34.8393	25.1362
WTP	J21	271	18.041	34.8377	25.1347
WTP	J21	272	18.001	34.8311	25.1394
WTP	J21	273	17.911	34.8257	25.1563
WTP	J21	274	17.877	34.825	25.1645
WTP	J21	275	17.822	34.8178	25.1728
WTP	J21	276	17.774	34.8134	25.1808
WTP	J21	277	17.752	34.8115	25.1848
WTP	J21	278	17.74	34.8106	25.1872
WTP	J21	279	17.74	34.8099	25.1877
WTP	J21	280	17.701	34.8053	25.1938
WTP	J21	281	17.657	34.8008	25.201
WTP	J21	282	17.627	34.7992	25.2068
WTP	J21	283	17.593	34.796	25.2124
WTP	J21	284	17.542	34.7925	25.2215
WTP	J21	285	17.529	34.7905	25.2239
WTP	J21	286	17.509	34.7881	25.2275
WTP	J21	287	17.474	34.7841	25.2326
WTP	J21	288	17.434	34.7823	25.2405
WTP	J21	289	17.431	34.7824	25.2415
WTP	J21	290	17.409	34.7792	25.2449
WTP	J21	291	17.38	34.7765	25.2497
WTP	J21	292	17.354	34.7751	25.2546
WTP	J21	293	17.329	34.7723	25.2584
WTP	J21	294	17.286	34.7721	25.2681
WTP	J21	295	17.258	34.7672	25.2716
WTP	J21	296	17.192	34.7615	25.2827
WTP	J21	297	17.167	34.7612	25.2884
WTP	J21	298	17.141	34.7594	25.293
WTP	J21	299	17.121	34.757	25.2961
WTP	J21	300	17.079	34.7546	25.3043
WTP	J20	2	27.878	35.0191	22.4521
WTP	J20	3	27.697	35.0201	22.5089
WTP	J20	4	27.693	35.0188	22.5095
WTP	J20	5	27.742	35.0181	22.4947
WTP	J20	6	27.842	35.0178	22.4597
WTP	J20	7	27.844	35.0176	22.4589
WTP	J20	8	27.845	35.0177	22.4587
WTP	J20	9	27.848	35.0178	22.4576
WTP	J20	10	27.848	35.0177	22.4576
WTP	J20	11	27.836	35.0177	22.4612
WTP	J20	12	27.804	35.0181	22.4717
WTP	J20	13	27.805	35.0179	22.4714
WTP	J20	14	27.775	35.018	22.4808
WTP	J20	15	27.677	35.0203	22.5138
WTP	J20	16	27.638	35.0207	22.5268
WTP	J20	17	27.625	35.0206	22.5313
WTP	J20	18	27.566	35.0195	22.5492
WTP	J20	19	27.555	35.0193	22.5529
WTP	J20	20	27.55	35.0198	22.555
WTP	J20	21	27.537	35.0203	22.5599
WTP	J20	22	27.529	35.0202	22.5626
WTP	J20	23	27.525	35.0202	22.564
WTP	J20	24	27.504	35.0205	22.5706
WTP	J20	25	27.475	35.0187	22.5784
WTP	J20	26	27.478	35.0192	22.5782
WTP	J20	27	27.438	35.0173	22.589
WTP	J20	28	27.391	35.0157	22.6025
WTP	J20	29	27.3	35.0131	22.6294
WTP	J20	30	27.269	35.0103	22.6377
WTP	J20	31	27.235	35.0098	22.6483
WTP	J20	32	27.173	35.007	22.6657
WTP	J20	33	27.13	35.0055	22.6787
WTP	J20	34	27.086	35.0036	22.691
WTP	J20	35	27.043	35.0023	22.704
WTP	J20	36	26.985	34.9998	22.7206
WTP	J20	37	26.917	34.9987	22.7408
WTP	J20	38	26.891	34.9983	22.7492
WTP	J20	39	26.855	34.999	22.7614
WTP	J20	40	26.831	34.9997	22.7696
WTP	J20	41	26.795	35.0018	22.7827
WTP	J20	42	26.669	35.0018	22.8217
WTP	J20	43	26.603	34.9955	22.8373
WTP	J20	44	26.53	34.9898	22.8559
WTP	J20	45	26.469	34.985	22.8721
WTP	J20	46	26.441	34.9837	22.8805
WTP	J20	47	26.417	34.9826	22.8873
WTP	J20	48	26.407	34.9813	22.8901
WTP	J20	49	26.363	34.9819	22.904
WTP	J20	50	26.227	34.9814	22.9469
WTP	J20	51	26.13	34.981	22.978
WTP	J20	52	26.107	34.9808	22.9855
WTP	J20	53	26.1	34.9809	22.9875
WTP	J20	54	26.084	34.9808	22.9925
WTP	J20	55	26.056	34.9815	23.0015
WTP	J20	56	26.033	34.9822	23.0091
WTP	J20	57	26.02	34.9826	23.0135
WTP	J20	58	26.01	34.9827	23.0165
WTP	J20	59	25.991	34.9826	23.0225
WTP	J20	60	25.964	34.9829	23.0308
WTP	J20	61	25.954	34.9831	23.034
WTP	J20	62	25.951	34.9832	23.0354
WTP	J20	63	25.943	34.983	23.0377
WTP	J20	64	25.934	34.983	23.0407
WTP	J20	65	25.922	34.9837	23.0449
WTP	J20	66	25.908	34.9843	23.0496
WTP	J20	67	25.89	34.9851	23.0555
WTP	J20	68	25.882	34.9855	23.0584
WTP	J20	69	25.871	34.9848	23.0613
WTP	J20	70	25.846	34.984	23.0684
WTP	J20	71	25.83	34.9837	23.0731
WTP	J20	72	25.822	34.9835	23.0756
WTP	J20	73	25.814	34.9833	23.078
WTP	J20	74	25.807	34.9838	23.0806
WTP	J20	75	25.802	34.9841	23.0823
WTP	J20	76	25.8	34.9843	23.0833
WTP	J20	77	25.795	34.9847	23.0852
WTP	J20	78	25.789	34.9852	23.0876
WTP	J20	79	25.782	34.9854	23.0898
WTP	J20	80	25.776	34.9855	23.0918
WTP	J20	81	25.77	34.9853	23.0934
WTP	J20	82	25.757	34.9847	23.0969
WTP	J20	83	25.74	34.9852	23.1024
WTP	J20	84	25.729	34.986	23.1064
WTP	J20	85	25.72	34.9866	23.1095
WTP	J20	86	25.71	34.9869	23.113
WTP	J20	87	25.706	34.9871	23.1145
WTP	J20	88	25.705	34.9885	23.1159
WTP	J20	89	25.706	34.9906	23.1173
WTP	J20	90	25.708	34.9925	23.1182
WTP	J20	91	25.709	34.994	23.1192
WTP	J20	92	25.708	34.9949	23.1203
WTP	J20	93	25.707	34.9953	23.1209
WTP	J20	94	25.703	34.9967	23.1228
WTP	J20	95	25.7	34.9985	23.1253
WTP	J20	96	25.699	34.9997	23.1265
WTP	J20	97	25.697	35.0023	23.1289
WTP	J20	98	25.696	35.0045	23.1311
WTP	J20	99	25.695	35.0054	23.1322
WTP	J20	100	25.688	35.008	23.136
WTP	J20	101	25.678	35.0094	23.1401
WTP	J20	102	25.67	35.0099	23.1429
WTP	J20	103	25.665	35.0096	23.1443
WTP	J20	104	25.659	35.0092	23.1458
WTP	J20	105	25.654	35.0089	23.147
WTP	J20	106	25.653	35.0088	23.1475
WTP	J20	107	25.652	35.0088	23.1479
WTP	J20	108	25.652	35.0089	23.1479
WTP	J20	109	25.65	35.0094	23.1489
WTP	J20	110	25.644	35.0102	23.1514
WTP	J20	111	25.637	35.0105	23.1537
WTP	J20	112	25.632	35.0106	23.1554
WTP	J20	113	25.629	35.0105	23.1561
WTP	J20	114	25.627	35.0106	23.1567
WTP	J20	115	25.627	35.0104	23.1566
WTP	J20	116	25.619	35.0104	23.1592
WTP	J20	117	25.606	35.0109	23.1634
WTP	J20	118	25.599	35.0122	23.1666
WTP	J20	119	25.588	35.0136	23.1709
WTP	J20	120	25.58	35.0158	23.1751
WTP	J20	121	25.572	35.0177	23.1788
WTP	J20	122	25.569	35.0176	23.1797
WTP	J20	123	25.552	35.0201	23.1868
WTP	J20	124	25.53	35.022	23.1948
WTP	J20	125	25.526	35.0222	23.1963
WTP	J20	126	25.519	35.0225	23.1986
WTP	J20	127	25.519	35.0223	23.1987
WTP	J20	128	25.511	35.0221	23.201
WTP	J20	129	25.5	35.0216	23.2039
WTP	J20	130	25.498	35.0219	23.2048
WTP	J20	131	25.495	35.0222	23.206
WTP	J20	132	25.492	35.0225	23.2073
WTP	J20	133	25.482	35.0236	23.2112
WTP	J20	134	25.471	35.0259	23.216
WTP	J20	135	25.462	35.0278	23.2204
WTP	J20	136	25.439	35.0317	23.2302
WTP	J20	137	25.414	35.0365	23.2411
WTP	J20	138	25.407	35.0375	23.244
WTP	J20	139	25.406	35.0374	23.2445
WTP	J20	140	25.397	35.0388	23.2484
WTP	J20	141	25.363	35.0441	23.2624
WTP	J20	142	25.328	35.0483	23.2761
WTP	J20	143	25.308	35.0502	23.2835
WTP	J20	144	25.294	35.0508	23.2885
WTP	J20	145	25.275	35.0539	23.2965
WTP	J20	146	25.272	35.0546	23.2981
WTP	J20	147	25.249	35.0568	23.307
WTP	J20	148	25.215	35.0618	23.3208
WTP	J20	149	25.13	35.0743	23.3554
WTP	J20	150	25.11	35.0773	23.3636
WTP	J20	151	25.096	35.0791	23.3695
WTP	J20	152	25.085	35.0814	23.3748
WTP	J20	153	25.076	35.0811	23.3776
WTP	J20	154	25.031	35.0865	23.3952
WTP	J20	155	25.001	35.09	23.4068
WTP	J20	156	24.94	35.0998	23.4321
WTP	J20	157	24.933	35.0999	23.4344
WTP	J20	158	24.896	35.105	23.4499
WTP	J20	159	24.874	35.1074	23.4584
WTP	J20	160	24.86	35.1099	23.4648
WTP	J20	161	24.822	35.1154	23.4799
WTP	J20	162	24.83	35.1143	23.4774
WTP	J20	163	24.777	35.1226	23.4994
WTP	J20	164	24.743	35.1264	23.5127
WTP	J20	165	24.728	35.1276	23.518
WTP	J20	166	24.711	35.127	23.5226
WTP	J20	167	24.694	35.1258	23.5271
WTP	J20	168	24.699	35.1248	23.5251
WTP	J20	169	24.622	35.1258	23.5484
WTP	J20	170	24.482	35.1351	23.5961
WTP	J20	171	24.442	35.1379	23.6101
WTP	J20	172	24.39	35.1407	23.6275
WTP	J20	173	24.37	35.1436	23.6362
WTP	J20	174	24.375	35.1399	23.6326
WTP	J20	175	24.264	35.1436	23.6675
WTP	J20	176	24.195	35.147	23.6902
WTP	J20	177	24.157	35.1482	23.7027
WTP	J20	178	24.102	35.1495	23.7199
WTP	J20	179	24.072	35.1459	23.7265
WTP	J20	180	23.977	35.1495	23.7567
WTP	J20	181	23.919	35.149	23.7735
WTP	J20	182	23.862	35.1502	23.7915
WTP	J20	183	23.837	35.1549	23.8027
WTP	J20	184	23.824	35.1464	23.8008
WTP	J20	185	23.785	35.1415	23.8083
WTP	J20	186	23.74	35.1456	23.8246
WTP	J20	187	23.621	35.1535	23.8644
WTP	J20	188	23.493	35.1547	23.9023
WTP	J20	189	23.423	35.1562	23.9239
WTP	J20	190	23.403	35.1563	23.9305
WTP	J20	191	23.389	35.1563	23.935
WTP	J20	192	23.385	35.1562	23.9368
WTP	J20	193	23.385	35.1557	23.9369
WTP	J20	194	23.377	35.1556	23.9398
WTP	J20	195	23.31	35.1551	23.9587
WTP	J20	196	23.254	35.1547	23.9743
WTP	J20	197	23.218	35.1532	23.9833
WTP	J20	198	23.198	35.1518	23.9883
WTP	J20	199	23.185	35.1523	23.9925
WTP	J20	200	23.159	35.1514	23.9994
WTP	J20	201	23.094	35.1504	24.0174
WTP	J20	202	23.021	35.148	24.0363
WTP	J20	203	22.944	35.1458	24.0561
WTP	J20	204	22.885	35.1459	24.0727
WTP	J20	205	22.854	35.1469	24.0822
WTP	J20	206	22.815	35.1439	24.0917
WTP	J20	207	22.685	35.1366	24.1225
WTP	J20	208	22.56	35.1322	24.1539
WTP	J20	209	22.493	35.1305	24.1713
WTP	J20	210	22.439	35.1276	24.1846
WTP	J20	211	22.433	35.1259	24.1857
WTP	J20	212	22.395	35.1244	24.1958
WTP	J20	213	22.283	35.1215	24.225
WTP	J20	214	22.175	35.1163	24.2511
WTP	J20	215	22.071	35.1112	24.2759
WTP	J20	216	21.963	35.1061	24.3012
WTP	J20	217	21.879	35.1033	24.322
WTP	J20	218	21.843	35.0995	24.3322
WTP	J20	219	21.809	35.0945	24.3409
WTP	J20	220	21.785	35.0925	24.3468
WTP	J20	221	21.777	35.091	24.3482
WTP	J20	222	21.762	35.0894	24.3513
WTP	J20	223	21.752	35.0886	24.3535
WTP	J20	224	21.726	35.0862	24.3586
WTP	J20	225	21.614	35.0774	24.3813
WTP	J20	226	21.504	35.0723	24.4069
WTP	J20	227	21.456	35.0726	24.4204
WTP	J20	228	21.42	35.0719	24.43
WTP	J20	229	21.4	35.0721	24.4359
WTP	J20	230	21.367	35.0708	24.4442
WTP	J20	231	21.311	35.0699	24.459
WTP	J20	232	21.275	35.0701	24.4692
WTP	J20	233	21.237	35.0694	24.4788
WTP	J20	234	21.186	35.068	24.4913
WTP	J20	235	21.142	35.0653	24.5013
WTP	J20	236	21.091	35.0634	24.5143
WTP	J20	237	21.052	35.0629	24.5247
WTP	J20	238	21.046	35.0626	24.5262
WTP	J20	239	21.044	35.0623	24.5269
WTP	J20	240	21.044	35.0621	24.5273
WTP	J20	241	21.044	35.0618	24.5272
WTP	J20	242	21.043	35.0612	24.5277
WTP	J20	243	21.03	35.0601	24.5306
WTP	J20	244	21.008	35.0592	24.5356
WTP	J20	245	20.982	35.059	24.5421
WTP	J20	246	20.959	35.0577	24.5472
WTP	J20	247	20.941	35.0563	24.5512
WTP	J20	248	20.941	35.056	24.5514
WTP	J20	249	20.906	35.0535	24.5587
WTP	J20	250	20.853	35.0529	24.5719
WTP	J20	251	20.813	35.0519	24.5815
WTP	J20	252	20.776	35.0508	24.5906
WTP	J20	253	20.766	35.0485	24.5923
WTP	J20	254	20.722	35.0445	24.6008
WTP	J20	255	20.637	35.042	24.6207
WTP	J20	256	20.589	35.0417	24.6328
WTP	J20	257	20.569	35.0408	24.6378
WTP	J20	258	20.573	35.0392	24.6368
WTP	J20	259	20.564	35.037	24.6381
WTP	J20	260	20.542	35.0377	24.6444
WTP	J20	261	20.533	35.0373	24.6468
WTP	J20	262	20.53	35.0368	24.6472
WTP	J20	263	20.528	35.0362	24.6478
WTP	J20	264	20.524	35.0358	24.6487
WTP	J20	265	20.513	35.035	24.6509
WTP	J20	266	20.504	35.0342	24.6528
WTP	J20	267	20.493	35.0336	24.6551
WTP	J20	268	20.493	35.033	24.655
WTP	J20	269	20.466	35.0302	24.6598
WTP	J20	270	20.411	35.027	24.6713
WTP	J20	271	20.382	35.0248	24.6771
WTP	J20	272	20.319	35.0207	24.69
WTP	J20	273	20.288	35.0188	24.6969
WTP	J20	274	20.258	35.016	24.7023
WTP	J20	275	20.271	35.0151	24.6992
WTP	J20	276	20.137	34.9992	24.721
WTP	J20	277	19.941	34.9869	24.7607
WTP	J20	278	19.884	34.9834	24.773
WTP	J20	279	19.864	34.9812	24.7774
WTP	J20	280	19.866	34.9795	24.7768
WTP	J20	281	19.812	34.9729	24.786
WTP	J20	282	19.729	34.9689	24.8041
WTP	J20	283	19.699	34.9668	24.8106
WTP	J20	284	19.666	34.9632	24.8168
WTP	J20	285	19.643	34.9612	24.8213
WTP	J20	286	19.63	34.9602	24.8245
WTP	J20	287	19.637	34.9599	24.8234
WTP	J20	288	19.56	34.9537	24.8383
WTP	J20	289	19.516	34.9534	24.8491
WTP	J20	290	19.511	34.9535	24.8509
WTP	J20	291	19.512	34.9536	24.8511
WTP	J20	292	19.514	34.953	24.8509
WTP	J20	293	19.514	34.9526	24.8511
WTP	J20	294	19.478	34.951	24.8588
WTP	J20	295	19.447	34.9497	24.8656
WTP	J20	296	19.423	34.9483	24.8706
WTP	J20	297	19.434	34.9478	24.868
WTP	J20	298	19.407	34.945	24.8727
WTP	J20	299	19.325	34.9402	24.8894
WTP	J20	300	19.294	34.9381	24.8957
WTP	J19	2	27.418	34.9144	22.5194
WTP	J19	3	27.414	34.9142	22.5206
WTP	J19	4	27.418	34.9141	22.5196
WTP	J19	5	27.413	34.9139	22.5211
WTP	J19	6	27.409	34.9134	22.5221
WTP	J19	7	27.408	34.9133	22.5227
WTP	J19	8	27.421	34.9122	22.5181
WTP	J19	9	27.445	34.9132	22.5096
WTP	J19	10	27.445	34.9128	22.5094
WTP	J19	11	27.442	34.9126	22.5102
WTP	J19	12	27.44	34.9125	22.5105
WTP	J19	13	27.441	34.9127	22.5105
WTP	J19	14	27.442	34.913	22.5103
WTP	J19	15	27.425	34.9123	22.5151
WTP	J19	16	27.421	34.912	22.5161
WTP	J19	17	27.383	34.9105	22.5268
WTP	J19	18	27.367	34.9118	22.5329
WTP	J19	19	27.362	34.9107	22.5336
WTP	J19	20	27.28	34.9107	22.559
WTP	J19	21	27.187	34.9125	22.5894
WTP	J19	22	27.152	34.9132	22.6012
WTP	J19	23	27.125	34.9125	22.6099
WTP	J19	24	27.094	34.9134	22.6209
WTP	J19	25	27.08	34.9128	22.6254
WTP	J19	26	27.064	34.9125	22.6303
WTP	J19	27	27.053	34.9124	22.6335
WTP	J19	28	27.045	34.912	22.6363
WTP	J19	29	27.025	34.9126	22.6429
WTP	J19	30	26.994	34.9142	22.6537
WTP	J19	31	26.97	34.9144	22.6614
WTP	J19	32	26.903	34.9187	22.6854
WTP	J19	33	26.85	34.9192	22.7019
WTP	J19	34	26.672	34.9316	22.7654
WTP	J19	35	26.516	34.9445	22.8234
WTP	J19	36	26.465	34.9475	22.8423
WTP	J19	37	26.453	34.9473	22.8479
WTP	J19	38	26.399	34.9521	22.8687
WTP	J19	39	26.371	34.9545	22.8793
WTP	J19	40	26.374	34.9533	22.8791
WTP	J19	41	26.361	34.954	22.8841
WTP	J19	42	26.356	34.9542	22.8862
WTP	J19	43	26.354	34.954	22.8869
WTP	J19	44	26.343	34.9539	22.8904
WTP	J19	45	26.336	34.9538	22.8927
WTP	J19	46	26.333	34.9536	22.8935
WTP	J19	47	26.318	34.9529	22.8976
WTP	J19	48	26.308	34.9521	22.9003
WTP	J19	49	26.278	34.9514	22.9088
WTP	J19	50	26.213	34.9555	22.9318
WTP	J19	51	26.154	34.9583	22.9521
WTP	J19	52	26.098	34.9614	22.9715
WTP	J19	53	26.052	34.9644	22.9881
WTP	J19	54	26.025	34.9665	22.9983
WTP	J19	55	26.012	34.9675	23.0037
WTP	J19	56	25.999	34.9684	23.0086
WTP	J19	57	25.991	34.9691	23.0118
WTP	J19	58	25.988	34.9696	23.0135
WTP	J19	59	25.958	34.9728	23.025
WTP	J19	60	25.932	34.9761	23.0354
WTP	J19	61	25.929	34.9765	23.0368
WTP	J19	62	25.922	34.9772	23.0399
WTP	J19	63	25.901	34.9801	23.0486
WTP	J19	64	25.879	34.9837	23.0579
WTP	J19	65	25.866	34.9851	23.0629
WTP	J19	66	25.843	34.9876	23.0722
WTP	J19	67	25.819	34.9903	23.0813
WTP	J19	68	25.81	34.9904	23.0842
WTP	J19	69	25.801	34.9896	23.0866
WTP	J19	70	25.782	34.9914	23.0939
WTP	J19	71	25.769	34.9928	23.0992
WTP	J19	72	25.764	34.992	23.1
WTP	J19	73	25.762	34.9909	23.0999
WTP	J19	74	25.76	34.99	23.1
WTP	J19	75	25.745	34.9876	23.1025
WTP	J19	76	25.727	34.9862	23.1071
WTP	J19	77	25.719	34.9858	23.1094
WTP	J19	78	25.719	34.9859	23.1093
WTP	J19	79	25.718	34.9861	23.1101
WTP	J19	80	25.715	34.9868	23.1115
WTP	J19	81	25.717	34.9881	23.1122
WTP	J19	82	25.717	34.993	23.1158
WTP	J19	83	25.708	34.9959	23.1206
WTP	J19	84	25.691	34.9954	23.1255
WTP	J19	85	25.67	34.9946	23.1312
WTP	J19	86	25.657	34.9936	23.1342
WTP	J19	87	25.658	34.9932	23.1338
WTP	J19	88	25.653	34.9921	23.1348
WTP	J19	89	25.642	34.991	23.137
WTP	J19	90	25.641	34.9906	23.1372
WTP	J19	91	25.639	34.9903	23.1377
WTP	J19	92	25.633	34.9901	23.1394
WTP	J19	93	25.63	34.9921	23.1418
WTP	J19	94	25.632	34.9972	23.1453
WTP	J19	95	25.632	35.004	23.1504
WTP	J19	96	25.622	35.0098	23.1575
WTP	J19	97	25.609	35.0119	23.1633
WTP	J19	98	25.598	35.0133	23.1676
WTP	J19	99	25.576	35.017	23.1769
WTP	J19	100	25.569	35.0179	23.1799
WTP	J19	101	25.564	35.0186	23.182
WTP	J19	102	25.558	35.0193	23.1843
WTP	J19	103	25.549	35.0206	23.1882
WTP	J19	104	25.544	35.0215	23.1905
WTP	J19	105	25.531	35.0229	23.1957
WTP	J19	106	25.489	35.0272	23.2119
WTP	J19	107	25.44	35.0331	23.2309
WTP	J19	108	25.381	35.0412	23.2547
WTP	J19	109	25.342	35.0468	23.2705
WTP	J19	110	25.316	35.0501	23.2807
WTP	J19	111	25.308	35.0506	23.2838
WTP	J19	112	25.321	35.0482	23.2785
WTP	J19	113	25.295	35.051	23.2884
WTP	J19	114	25.21	35.0626	23.322
WTP	J19	115	25.141	35.0718	23.3495
WTP	J19	116	25.151	35.0703	23.3462
WTP	J19	117	25.089	35.0792	23.371
WTP	J19	118	25.01	35.0893	23.402
WTP	J19	119	24.922	35.0947	23.4322
WTP	J19	120	24.902	35.0941	23.4392
WTP	J19	121	24.816	35.1022	23.4709
WTP	J19	122	24.71	35.1114	23.5089
WTP	J19	123	24.547	35.1291	23.5699
WTP	J19	124	24.521	35.1303	23.5797
WTP	J19	125	24.399	35.1392	23.6234
WTP	J19	126	24.309	35.1472	23.6561
WTP	J19	127	24.307	35.1466	23.6571
WTP	J19	128	24.287	35.1475	23.6645
WTP	J19	129	24.271	35.1485	23.6707
WTP	J19	130	24.265	35.1488	23.6733
WTP	J19	131	24.227	35.1503	23.6857
WTP	J19	132	24.19	35.1529	23.6986
WTP	J19	133	24.157	35.1534	23.7086
WTP	J19	134	24.124	35.1515	23.717
WTP	J19	135	24.038	35.1565	23.7457
WTP	J19	136	23.866	35.1593	23.7967
WTP	J19	137	23.829	35.1646	23.812
WTP	J19	138	23.825	35.1633	23.8127
WTP	J19	139	23.797	35.1636	23.8223
WTP	J19	140	23.768	35.1641	23.8314
WTP	J19	141	23.753	35.1639	23.8359
WTP	J19	142	23.729	35.1644	23.8436
WTP	J19	143	23.679	35.1639	23.8579
WTP	J19	144	23.63	35.1652	23.8729
WTP	J19	145	23.588	35.1671	23.8864
WTP	J19	146	23.588	35.1657	23.8857
WTP	J19	147	23.582	35.1642	23.8872
WTP	J19	148	23.533	35.1628	23.9001
WTP	J19	149	23.398	35.1606	23.9358
WTP	J19	150	23.281	35.1618	23.9693
WTP	J19	151	23.325	35.1599	23.9568
WTP	J19	152	23.304	35.1595	23.9641
WTP	J19	153	23.254	35.1582	23.9773
WTP	J19	154	23.175	35.1583	23.9992
WTP	J19	155	23.117	35.1593	24.0162
WTP	J19	156	23.154	35.1586	24.0068
WTP	J19	157	23.151	35.1573	24.0074
WTP	J19	158	23.11	35.1584	24.0199
WTP	J19	159	23.068	35.1541	24.0284
WTP	J19	160	23.036	35.156	24.0389
WTP	J19	161	23.018	35.156	24.0442
WTP	J19	162	22.985	35.1549	24.0533
WTP	J19	163	22.921	35.1544	24.071
WTP	J19	164	22.778	35.1521	24.1083
WTP	J19	165	22.718	35.1556	24.1276
WTP	J19	166	22.686	35.156	24.1372
WTP	J19	167	22.695	35.154	24.1346
WTP	J19	168	22.692	35.152	24.1353
WTP	J19	169	22.666	35.1525	24.143
WTP	J19	170	22.635	35.1537	24.1522
WTP	J19	171	22.628	35.1541	24.1548
WTP	J19	172	22.641	35.1534	24.1513
WTP	J19	173	22.666	35.1522	24.1444
WTP	J19	174	22.658	35.1524	24.1467
WTP	J19	175	22.628	35.1535	24.1557
WTP	J19	176	22.59	35.1571	24.1687
WTP	J19	177	22.595	35.1561	24.167
WTP	J19	178	22.577	35.1559	24.172
WTP	J19	179	22.533	35.1508	24.1805
WTP	J19	180	22.465	35.1444	24.194
WTP	J19	181	22.412	35.1409	24.2058
WTP	J19	182	22.362	35.1381	24.2176
WTP	J19	183	22.331	35.1372	24.2255
WTP	J19	184	22.324	35.1359	24.227
WTP	J19	185	22.307	35.1336	24.231
WTP	J19	186	22.277	35.1315	24.2378
WTP	J19	187	22.245	35.1309	24.2461
WTP	J19	188	22.213	35.1305	24.2547
WTP	J19	189	22.14	35.1212	24.2675
WTP	J19	190	22.041	35.1162	24.2906
WTP	J19	191	21.933	35.1069	24.3133
WTP	J19	192	21.76	35.0964	24.3518
WTP	J19	193	21.659	35.0941	24.3776
WTP	J19	194	21.611	35.0947	24.3913
WTP	J19	195	21.571	35.0965	24.404
WTP	J19	196	21.556	35.0959	24.4091
WTP	J19	197	21.523	35.0938	24.4179
WTP	J19	198	21.469	35.0914	24.431
WTP	J19	199	21.421	35.0907	24.4436
WTP	J19	200	21.376	35.09	24.4553
WTP	J19	201	21.343	35.0888	24.4633
WTP	J19	202	21.329	35.0875	24.4671
WTP	J19	203	21.301	35.0847	24.4735
WTP	J19	204	21.25	35.0823	24.4854
WTP	J19	205	21.216	35.0816	24.494
WTP	J19	206	21.202	35.0812	24.4976
WTP	J19	207	21.188	35.081	24.5012
WTP	J19	208	21.17	35.0793	24.5053
WTP	J19	209	21.146	35.0756	24.5094
WTP	J19	210	21.123	35.073	24.5141
WTP	J19	211	21.041	35.0648	24.5292
WTP	J19	212	20.929	35.052	24.5489
WTP	J19	213	20.856	35.0424	24.5617
WTP	J19	214	20.831	35.039	24.5665
WTP	J19	215	20.8	35.0344	24.572
WTP	J19	216	20.714	35.0242	24.5867
WTP	J19	217	20.558	35.0111	24.6165
WTP	J19	218	20.401	34.9998	24.6479
WTP	J19	219	20.239	34.988	24.6798
WTP	J19	220	20.094	34.9788	24.7098
WTP	J19	221	20.092	34.9788	24.7126
WTP	J19	222	20.165	34.9737	24.693
WTP	J19	223	20.116	34.9721	24.7046
WTP	J19	224	19.958	34.9644	24.7379
WTP	J19	225	19.822	34.9556	24.7653
WTP	J19	226	19.802	34.9562	24.7726
WTP	J19	227	19.871	34.959	24.7605
WTP	J19	228	19.924	34.96	24.7495
WTP	J19	229	19.882	34.9552	24.7563
WTP	J19	230	19.762	34.9478	24.78
WTP	J19	231	19.677	34.9444	24.7989
WTP	J19	232	19.67	34.9446	24.8017
WTP	J19	233	19.664	34.9428	24.8032
WTP	J19	234	19.604	34.9378	24.8147
WTP	J19	235	19.522	34.93	24.8291
WTP	J19	236	19.436	34.9242	24.8461
WTP	J19	237	19.387	34.9229	24.8576
WTP	J19	238	19.364	34.92	24.8619
WTP	J19	239	19.338	34.9158	24.8666
WTP	J19	240	19.245	34.9093	24.885
WTP	J19	241	19.129	34.9028	24.9082
WTP	J19	242	19.071	34.8991	24.92
WTP	J19	243	19.043	34.8984	24.9267
WTP	J19	244	19.024	34.896	24.9308
WTP	J19	245	18.927	34.8892	24.9503
WTP	J19	246	18.828	34.8835	24.9703
WTP	J19	247	18.791	34.8816	24.9783
WTP	J19	248	18.736	34.8806	24.9912
WTP	J19	249	18.717	34.8792	24.9954
WTP	J19	250	18.677	34.8745	25.0027
WTP	J19	251	18.586	34.8661	25.0191
WTP	J19	252	18.454	34.8544	25.042
WTP	J19	253	18.379	34.849	25.056
WTP	J19	254	18.335	34.845	25.0641
WTP	J19	255	18.315	34.8438	25.0689
WTP	J19	256	18.292	34.8407	25.0732
WTP	J19	257	18.216	34.8334	25.0866
WTP	J19	258	18.15	34.8289	25.0991
WTP	J19	259	18.085	34.8258	25.1122
WTP	J19	260	18.02	34.8224	25.1254
WTP	J19	261	18.056	34.8217	25.1184
WTP	J19	262	18.017	34.8158	25.1237
WTP	J19	263	17.917	34.8126	25.1443
WTP	J19	264	17.855	34.8085	25.1557
WTP	J19	265	17.831	34.8065	25.1602
WTP	J19	266	17.849	34.807	25.1579
WTP	J19	267	17.871	34.8056	25.1528
WTP	J19	268	17.779	34.8008	25.1704
WTP	J19	269	17.753	34.7961	25.1733
WTP	J19	270	17.632	34.7903	25.1966
WTP	J19	271	17.608	34.7884	25.2013
WTP	J19	272	17.614	34.7875	25.2006
WTP	J19	273	17.607	34.785	25.2013
WTP	J19	274	17.579	34.784	25.207
WTP	J19	275	17.556	34.7811	25.2103
WTP	J19	276	17.526	34.7784	25.2155
WTP	J19	277	17.449	34.7711	25.2276
WTP	J19	278	17.365	34.7695	25.2463
WTP	J19	279	17.315	34.7612	25.2522
WTP	J19	280	17.204	34.7553	25.2728
WTP	J19	281	17.143	34.751	25.2833
WTP	J19	282	17.102	34.7491	25.2915
WTP	J19	283	17.094	34.7475	25.2933
WTP	J19	284	17.079	34.7437	25.2956
WTP	J19	285	17.038	34.7403	25.3029
WTP	J19	286	17.029	34.7399	25.3049
WTP	J19	287	17.017	34.7394	25.3074
WTP	J19	288	17.01	34.7388	25.3088
WTP	J19	289	17.006	34.7384	25.3097
WTP	J19	290	17.013	34.7376	25.3085
WTP	J19	291	16.988	34.7347	25.312
WTP	J19	292	16.865	34.7225	25.3295
WTP	J19	293	16.751	34.7196	25.3524
WTP	J19	294	16.734	34.7179	25.3554
WTP	J19	295	16.727	34.7163	25.3567
WTP	J19	296	16.704	34.7125	25.36
WTP	J19	297	16.656	34.7085	25.368
WTP	J19	298	16.596	34.7028	25.3769
WTP	J19	299	16.573	34.7024	25.3821
WTP	J19	300	16.565	34.7009	25.3834
WTP	J18	2	28.122	34.6073	22.06
WTP	J18	3	28.12	34.6075	22.0608
WTP	J18	4	28.121	34.6077	22.0609
WTP	J18	5	28.134	34.5995	22.0495
WTP	J18	6	28.134	34.5994	22.0496
WTP	J18	7	28.134	34.5995	22.0498
WTP	J18	8	28.134	34.5994	22.0495
WTP	J18	9	28.135	34.5995	22.0495
WTP	J18	10	28.135	34.5995	22.0494
WTP	J18	11	28.135	34.5996	22.0494
WTP	J18	12	28.134	34.6	22.0499
WTP	J18	13	28.13	34.6031	22.0537
WTP	J18	14	28.073	34.6413	22.1003
WTP	J18	15	27.96	34.7139	22.1902
WTP	J18	16	27.888	34.7578	22.2465
WTP	J18	17	27.856	34.7742	22.2697
WTP	J18	18	27.833	34.7878	22.2876
WTP	J18	19	27.8	34.7971	22.3054
WTP	J18	20	27.747	34.8109	22.3332
WTP	J18	21	27.723	34.8222	22.3498
WTP	J18	22	27.697	34.832	22.3656
WTP	J18	23	27.683	34.8385	22.3752
WTP	J18	24	27.642	34.8572	22.4024
WTP	J18	25	27.588	34.8681	22.4277
WTP	J18	26	27.48	34.8847	22.4738
WTP	J18	27	27.415	34.8908	22.4993
WTP	J18	28	27.276	34.9013	22.5513
WTP	J18	29	27.074	34.9258	22.6318
WTP	J18	30	26.983	34.9359	22.6679
WTP	J18	31	26.944	34.9395	22.6839
WTP	J18	32	26.926	34.9378	22.6905
WTP	J18	33	26.855	34.9473	22.7199
WTP	J18	34	26.762	34.9566	22.7564
WTP	J18	35	26.553	34.9767	22.8357
WTP	J18	36	26.423	34.9861	22.8828
WTP	J18	37	26.25	34.9942	22.9428
WTP	J18	38	26.027	35.0015	23.018
WTP	J18	39	25.96	35.004	23.041
WTP	J18	40	25.913	35.0077	23.0585
WTP	J18	41	25.894	35.0097	23.0666
WTP	J18	42	25.897	35.0085	23.0676
WTP	J18	43	25.84	35.0131	23.0889
WTP	J18	44	25.815	35.0144	23.098
WTP	J18	45	25.788	35.0133	23.1058
WTP	J18	46	25.763	35.0126	23.1133
WTP	J18	47	25.749	35.0122	23.1179
WTP	J18	48	25.745	35.0124	23.1197
WTP	J18	49	25.742	35.0127	23.1214
WTP	J18	50	25.73	35.0138	23.1261
WTP	J18	51	25.719	35.0151	23.1306
WTP	J18	52	25.711	35.016	23.134
WTP	J18	53	25.704	35.0164	23.1366
WTP	J18	54	25.699	35.0165	23.1384
WTP	J18	55	25.697	35.0164	23.1392
WTP	J18	56	25.695	35.0164	23.1399
WTP	J18	57	25.693	35.0165	23.1407
WTP	J18	58	25.692	35.0164	23.141
WTP	J18	59	25.692	35.0165	23.1413
WTP	J18	60	25.691	35.0165	23.1415
WTP	J18	61	25.69	35.0163	23.1417
WTP	J18	62	25.689	35.0163	23.1422
WTP	J18	63	25.687	35.0166	23.1431
WTP	J18	64	25.683	35.017	23.1445
WTP	J18	65	25.679	35.0171	23.1458
WTP	J18	66	25.679	35.0169	23.1455
WTP	J18	67	25.669	35.0165	23.1482
WTP	J18	68	25.66	35.0168	23.1514
WTP	J18	69	25.656	35.0172	23.1527
WTP	J18	70	25.653	35.0178	23.1543
WTP	J18	71	25.644	35.0196	23.1583
WTP	J18	72	25.637	35.021	23.1615
WTP	J18	73	25.634	35.0211	23.1624
WTP	J18	74	25.631	35.0211	23.1636
WTP	J18	75	25.625	35.0211	23.1654
WTP	J18	76	25.622	35.021	23.1663
WTP	J18	77	25.616	35.0213	23.1683
WTP	J18	78	25.611	35.0215	23.17
WTP	J18	79	25.597	35.0222	23.1747
WTP	J18	80	25.584	35.0228	23.1792
WTP	J18	81	25.575	35.0229	23.1819
WTP	J18	82	25.555	35.0239	23.1887
WTP	J18	83	25.535	35.0251	23.1954
WTP	J18	84	25.518	35.026	23.2014
WTP	J18	85	25.514	35.0261	23.2026
WTP	J18	86	25.504	35.0267	23.2063
WTP	J18	87	25.485	35.0282	23.2132
WTP	J18	88	25.47	35.03	23.2189
WTP	J18	89	25.445	35.0336	23.2292
WTP	J18	90	25.409	35.0388	23.2442
WTP	J18	91	25.385	35.0418	23.254
WTP	J18	92	25.368	35.0437	23.2605
WTP	J18	93	25.336	35.0472	23.2728
WTP	J18	94	25.292	35.0518	23.2894
WTP	J18	95	25.268	35.0541	23.2985
WTP	J18	96	25.257	35.0553	23.3031
WTP	J18	97	25.245	35.0562	23.3076
WTP	J18	98	25.22	35.0587	23.317
WTP	J18	99	25.194	35.062	23.3277
WTP	J18	100	25.189	35.0623	23.3296
WTP	J18	101	25.185	35.0625	23.3311
WTP	J18	102	25.178	35.0631	23.3337
WTP	J18	103	25.153	35.0658	23.3432
WTP	J18	104	25.07	35.0763	23.3755
WTP	J18	105	25.01	35.0854	23.4002
WTP	J18	106	24.99	35.088	23.4083
WTP	J18	107	24.976	35.0898	23.4143
WTP	J18	108	24.965	35.0918	23.4197
WTP	J18	109	24.936	35.0964	23.4316
WTP	J18	110	24.884	35.1041	23.453
WTP	J18	111	24.82	35.1101	23.4765
WTP	J18	112	24.774	35.1148	23.4937
WTP	J18	113	24.765	35.1156	23.4972
WTP	J18	114	24.761	35.1158	23.4992
WTP	J18	115	24.74	35.1171	23.5069
WTP	J18	116	24.689	35.1213	23.5251
WTP	J18	117	24.615	35.1281	23.5518
WTP	J18	118	24.516	35.1356	23.5862
WTP	J18	119	24.39	35.1411	23.627
WTP	J18	120	24.189	35.1485	23.6903
WTP	J18	121	24.035	35.1522	23.7388
WTP	J18	122	24	35.1484	23.7478
WTP	J18	123	23.909	35.1521	23.7771
WTP	J18	124	23.845	35.1527	23.7965
WTP	J18	125	23.804	35.1502	23.8083
WTP	J18	126	23.671	35.1509	23.847
WTP	J18	127	23.634	35.1543	23.8603
WTP	J18	128	23.618	35.1534	23.8648
WTP	J18	129	23.603	35.1523	23.869
WTP	J18	130	23.592	35.1502	23.872
WTP	J18	131	23.548	35.152	23.8862
WTP	J18	132	23.546	35.1517	23.8869
WTP	J18	133	23.539	35.1512	23.8889
WTP	J18	134	23.531	35.1497	23.891
WTP	J18	135	23.495	35.1488	23.9006
WTP	J18	136	23.428	35.1485	23.9193
WTP	J18	137	23.322	35.1481	23.9485
WTP	J18	138	23.261	35.1469	23.9656
WTP	J18	139	23.155	35.1445	23.994
WTP	J18	140	23.05	35.1414	24.0213
WTP	J18	141	22.86	35.1365	24.0704
WTP	J18	142	22.758	35.1401	24.102
WTP	J18	143	22.729	35.1399	24.1106
WTP	J18	144	22.69	35.1367	24.1204
WTP	J18	145	22.665	35.1331	24.1266
WTP	J18	146	22.526	35.1296	24.1622
WTP	J18	147	22.424	35.1304	24.1907
WTP	J18	148	22.413	35.131	24.1952
WTP	J18	149	22.43	35.1277	24.1897
WTP	J18	150	22.376	35.1246	24.2031
WTP	J18	151	22.334	35.1241	24.2144
WTP	J18	152	22.299	35.1241	24.2243
WTP	J18	153	22.283	35.1227	24.2282
WTP	J18	154	22.246	35.1205	24.2375
WTP	J18	155	22.2	35.1184	24.2487
WTP	J18	156	22.159	35.1176	24.2596
WTP	J18	157	22.131	35.1162	24.2669
WTP	J18	158	22.092	35.1152	24.277
WTP	J18	159	22.058	35.1144	24.2859
WTP	J18	160	22.023	35.113	24.2944
WTP	J18	161	21.974	35.1128	24.3078
WTP	J18	162	21.974	35.1111	24.3075
WTP	J18	163	21.946	35.1091	24.3141
WTP	J18	164	21.914	35.1067	24.3212
WTP	J18	165	21.735	35.1003	24.3631
WTP	J18	166	21.635	35.0995	24.3894
WTP	J18	167	21.624	35.0978	24.3924
WTP	J18	168	21.546	35.0903	24.4089
WTP	J18	169	21.412	35.087	24.4421
WTP	J18	170	21.37	35.0845	24.452
WTP	J18	171	21.338	35.0796	24.4574
WTP	J18	172	21.328	35.0781	24.4596
WTP	J18	173	21.325	35.0773	24.4603
WTP	J18	174	21.334	35.0761	24.4586
WTP	J18	175	21.32	35.0752	24.462
WTP	J18	176	21.313	35.0746	24.4639
WTP	J18	177	21.306	35.0744	24.4656
WTP	J18	178	21.298	35.074	24.4675
WTP	J18	179	21.265	35.0721	24.475
WTP	J18	180	21.122	35.0662	24.5077
WTP	J18	181	20.953	35.059	24.5462
WTP	J18	182	20.811	35.0509	24.577
WTP	J18	183	20.712	35.0469	24.6003
WTP	J18	184	20.68	35.043	24.6065
WTP	J18	185	20.674	35.0397	24.6076
WTP	J18	186	20.612	35.0349	24.6213
WTP	J18	187	20.513	35.0272	24.641
WTP	J18	188	20.354	35.019	24.6751
WTP	J18	189	20.266	35.017	24.6969
WTP	J18	190	20.107	35.0057	24.7299
WTP	J18	191	19.99	34.994	24.7533
WTP	J18	192	19.857	34.9856	24.7809
WTP	J18	193	19.771	34.9826	24.8007
WTP	J18	194	19.726	34.9808	24.8114
WTP	J18	195	19.718	34.9785	24.814
WTP	J18	196	19.646	34.9702	24.8269
WTP	J18	197	19.512	34.963	24.8546
WTP	J18	198	19.379	34.9556	24.882
WTP	J18	199	19.288	34.949	24.9011
WTP	J18	200	19.086	34.9265	24.9346
WTP	J18	201	18.876	34.9133	24.9758
WTP	J18	202	18.769	34.9084	24.9989
WTP	J18	203	18.715	34.9018	25.0096
WTP	J18	204	18.668	34.8949	25.0184
WTP	J18	205	18.626	34.8915	25.0271
WTP	J18	206	18.608	34.8897	25.0305
WTP	J18	207	18.615	34.8888	25.0299
WTP	J18	208	18.595	34.8862	25.0338
WTP	J18	209	18.584	34.8842	25.0364
WTP	J18	210	18.578	34.8828	25.0376
WTP	J18	211	18.57	34.8818	25.0389
WTP	J18	212	18.535	34.8796	25.0456
WTP	J18	213	18.458	34.8764	25.0611
WTP	J18	214	18.395	34.8704	25.072
WTP	J18	215	18.352	34.8676	25.0803
WTP	J18	216	18.31	34.8661	25.0893
WTP	J18	217	18.281	34.8647	25.0956
WTP	J18	218	18.245	34.8602	25.1014
WTP	J18	219	18.186	34.8533	25.1106
WTP	J18	220	18.148	34.8492	25.117
WTP	J18	221	18.128	34.8466	25.1206
WTP	J18	222	18.108	34.8446	25.1241
WTP	J18	223	18.092	34.8432	25.1271
WTP	J18	224	18.071	34.8408	25.1306
WTP	J18	225	18.037	34.8373	25.1364
WTP	J18	226	17.972	34.829	25.1455
WTP	J18	227	17.915	34.8222	25.1535
WTP	J18	228	17.869	34.8172	25.161
WTP	J18	229	17.825	34.8107	25.1672
WTP	J18	230	17.756	34.8061	25.1801
WTP	J18	231	17.697	34.8038	25.192
WTP	J18	232	17.687	34.802	25.1937
WTP	J18	233	17.671	34.8001	25.1969
WTP	J18	234	17.656	34.7985	25.1997
WTP	J18	235	17.653	34.7979	25.2005
WTP	J18	236	17.651	34.7974	25.2011
WTP	J18	237	17.65	34.7973	25.2014
WTP	J18	238	17.651	34.7971	25.2013
WTP	J18	239	17.647	34.7961	25.2017
WTP	J18	240	17.596	34.7907	25.209
WTP	J18	241	17.488	34.7817	25.2266
WTP	J18	242	17.366	34.774	25.2482
WTP	J18	243	17.354	34.7746	25.2522
WTP	J18	244	17.354	34.7714	25.251
WTP	J18	245	17.304	34.7683	25.2603
WTP	J18	246	17.305	34.7705	25.2622
WTP	J18	247	17.269	34.766	25.2676
WTP	J18	248	17.23	34.7617	25.2741
WTP	J18	249	17.203	34.7585	25.2785
WTP	J18	250	17.198	34.7578	25.2793
WTP	J18	251	17.182	34.756	25.2817
WTP	J18	252	17.144	34.7521	25.2875
WTP	J18	253	17.073	34.7447	25.2984
WTP	J18	254	17.019	34.7418	25.3088
WTP	J18	255	17.005	34.7406	25.3113
WTP	J18	256	16.999	34.7398	25.3126
WTP	J18	257	16.98	34.7377	25.3157
WTP	J18	258	16.936	34.7338	25.3229
WTP	J18	259	16.877	34.729	25.3325
WTP	J18	260	16.841	34.7259	25.3388
WTP	J18	261	16.755	34.7177	25.3523
WTP	J18	262	16.733	34.717	25.3571
WTP	J18	263	16.725	34.7154	25.3583
WTP	J18	264	16.715	34.7139	25.3597
WTP	J18	265	16.699	34.7116	25.362
WTP	J18	266	16.656	34.7076	25.3691
WTP	J18	267	16.611	34.7043	25.3766
WTP	J18	268	16.587	34.7016	25.3801
WTP	J18	269	16.544	34.6978	25.3869
WTP	J18	270	16.517	34.6953	25.3918
WTP	J18	271	16.458	34.6897	25.4009
WTP	J18	272	16.44	34.6881	25.404
WTP	J18	273	16.414	34.6856	25.4079
WTP	J18	274	16.388	34.683	25.4121
WTP	J18	275	16.368	34.681	25.4158
WTP	J18	276	16.349	34.6791	25.4188
WTP	J18	277	16.327	34.6775	25.4225
WTP	J18	278	16.292	34.6723	25.4263
WTP	J18	279	16.212	34.6694	25.4418
WTP	J18	280	16.169	34.662	25.4463
WTP	J18	281	16.129	34.6585	25.4529
WTP	J18	282	16.106	34.6568	25.4566
WTP	J18	283	16.09	34.6553	25.4593
WTP	J18	284	16.067	34.6516	25.4621
WTP	J18	285	16.039	34.6497	25.4674
WTP	J18	286	15.974	34.6422	25.476
WTP	J18	287	15.908	34.638	25.4868
WTP	J18	288	15.878	34.6351	25.491
WTP	J18	289	15.826	34.6348	25.5022
WTP	J18	290	15.826	34.6277	25.4982
WTP	J18	291	15.786	34.6262	25.5059
WTP	J18	292	15.719	34.62	25.5155
WTP	J18	293	15.71	34.6199	25.5177
WTP	J18	294	15.691	34.6156	25.5195
WTP	J18	295	15.653	34.613	25.5262
WTP	J18	296	15.65	34.6122	25.5267
WTP	J18	297	15.631	34.6098	25.5293
WTP	J18	298	15.611	34.6081	25.5325
WTP	J18	299	15.595	34.6068	25.5352
WTP	J18	300	15.585	34.6052	25.5364
WTP	J17	2	28.403	34.5344	21.9125
WTP	J17	3	28.403	34.5345	21.9127
WTP	J17	4	28.403	34.5344	21.9126
WTP	J17	5	28.402	34.5365	21.9144
WTP	J17	6	28.398	34.5429	21.9203
WTP	J17	7	28.391	34.5435	21.9232
WTP	J17	8	28.39	34.5437	21.9235
WTP	J17	9	28.389	34.5438	21.9241
WTP	J17	10	28.381	34.5434	21.9264
WTP	J17	11	28.364	34.543	21.9314
WTP	J17	12	28.361	34.5426	21.9321
WTP	J17	13	28.361	34.5425	21.9322
WTP	J17	14	28.358	34.5421	21.9327
WTP	J17	15	28.355	34.5419	21.9337
WTP	J17	16	28.342	34.5404	21.9365
WTP	J17	17	28.335	34.5405	21.939
WTP	J17	18	28.317	34.5388	21.9436
WTP	J17	19	28.274	34.5368	21.9555
WTP	J17	20	28.272	34.5379	21.9573
WTP	J17	21	28.275	34.5395	21.9578
WTP	J17	22	28.274	34.5412	21.9594
WTP	J17	23	28.28	34.5448	21.9605
WTP	J17	24	28.29	34.5524	21.963
WTP	J17	25	28.304	34.5613	21.9656
WTP	J17	26	28.33	34.582	21.9728
WTP	J17	27	28.331	34.6019	21.9873
WTP	J17	28	28.327	34.608	21.9929
WTP	J17	29	28.324	34.6111	21.9961
WTP	J17	30	28.323	34.6132	21.9981
WTP	J17	31	28.31	34.6172	22.0052
WTP	J17	32	28.279	34.6279	22.023
WTP	J17	33	28.228	34.6459	22.0529
WTP	J17	34	28.176	34.6591	22.0792
WTP	J17	35	28.157	34.6626	22.0882
WTP	J17	36	28.153	34.663	22.0902
WTP	J17	37	28.148	34.6639	22.0927
WTP	J17	38	28.144	34.6654	22.0954
WTP	J17	39	28.138	34.6674	22.0989
WTP	J17	40	28.121	34.6725	22.1082
WTP	J17	41	28.106	34.676	22.1158
WTP	J17	42	28.051	34.6837	22.139
WTP	J17	43	27.918	34.7055	22.1969
WTP	J17	44	27.882	34.7105	22.2128
WTP	J17	45	27.842	34.7171	22.231
WTP	J17	46	27.803	34.7235	22.2484
WTP	J17	47	27.785	34.7258	22.2564
WTP	J17	48	27.776	34.7285	22.2619
WTP	J17	49	27.762	34.735	22.2719
WTP	J17	50	27.7	34.7536	22.3053
WTP	J17	51	27.668	34.7607	22.3208
WTP	J17	52	27.664	34.76	22.3224
WTP	J17	53	27.638	34.7629	22.333
WTP	J17	54	27.62	34.7646	22.3398
WTP	J17	55	27.621	34.7629	22.3387
WTP	J17	56	27.583	34.7669	22.3536
WTP	J17	57	27.543	34.7711	22.3696
WTP	J17	58	27.506	34.7788	22.3871
WTP	J17	59	27.487	34.7837	22.3972
WTP	J17	60	27.467	34.7888	22.408
WTP	J17	61	27.388	34.806	22.4452
WTP	J17	62	27.332	34.8196	22.473
WTP	J17	63	27.313	34.8249	22.4838
WTP	J17	64	27.277	34.8343	22.5023
WTP	J17	65	27.259	34.8376	22.511
WTP	J17	66	27.218	34.8448	22.5294
WTP	J17	67	27.149	34.8611	22.5632
WTP	J17	68	27.095	34.8738	22.59
WTP	J17	69	27.04	34.883	22.6147
WTP	J17	70	27.01	34.8863	22.6269
WTP	J17	71	26.984	34.8896	22.6379
WTP	J17	72	26.926	34.8957	22.6606
WTP	J17	73	26.872	34.9008	22.6819
WTP	J17	74	26.84	34.9038	22.6946
WTP	J17	75	26.802	34.9096	22.7108
WTP	J17	76	26.773	34.9153	22.7243
WTP	J17	77	26.769	34.9161	22.7269
WTP	J17	78	26.758	34.918	22.732
WTP	J17	79	26.741	34.9214	22.74
WTP	J17	80	26.735	34.9221	22.7427
WTP	J17	81	26.687	34.929	22.7626
WTP	J17	82	26.61	34.9414	22.7956
WTP	J17	83	26.55	34.9524	22.8223
WTP	J17	84	26.524	34.9578	22.8351
WTP	J17	85	26.506	34.9602	22.8432
WTP	J17	86	26.473	34.9634	22.8558
WTP	J17	87	26.41	34.9735	22.8827
WTP	J17	88	26.336	34.9867	22.9156
WTP	J17	89	26.286	34.9923	22.9358
WTP	J17	90	26.24	34.9982	22.9546
WTP	J17	91	26.201	35.004	22.9714
WTP	J17	92	26.171	35.008	22.984
WTP	J17	93	26.138	35.0123	22.9978
WTP	J17	94	26.108	35.0161	23.0099
WTP	J17	95	26.096	35.0173	23.0149
WTP	J17	96	26.083	35.0183	23.0201
WTP	J17	97	25.999	35.03	23.0541
WTP	J17	98	25.902	35.0449	23.0946
WTP	J17	99	25.881	35.0469	23.1031
WTP	J17	100	25.865	35.048	23.1094
WTP	J17	101	25.848	35.0499	23.1164
WTP	J17	102	25.842	35.05	23.1186
WTP	J17	103	25.835	35.0499	23.121
WTP	J17	104	25.801	35.0528	23.1337
WTP	J17	105	25.762	35.0579	23.1493
WTP	J17	106	25.745	35.0595	23.1561
WTP	J17	107	25.688	35.0641	23.1779
WTP	J17	108	25.592	35.0738	23.2154
WTP	J17	109	25.567	35.0768	23.2255
WTP	J17	110	25.555	35.0794	23.231
WTP	J17	111	25.534	35.0836	23.2404
WTP	J17	112	25.514	35.0865	23.2486
WTP	J17	113	25.506	35.0873	23.2517
WTP	J17	114	25.504	35.0878	23.2527
WTP	J17	115	25.495	35.0893	23.2566
WTP	J17	116	25.432	35.0972	23.2814
WTP	J17	117	25.341	35.1058	23.3147
WTP	J17	118	25.278	35.1105	23.3373
WTP	J17	119	25.242	35.113	23.3502
WTP	J17	120	25.168	35.1209	23.3782
WTP	J17	121	25.066	35.133	23.4175
WTP	J17	122	24.988	35.1425	23.4483
WTP	J17	123	24.915	35.146	23.4734
WTP	J17	124	24.781	35.1553	23.5195
WTP	J17	125	24.63	35.1681	23.5733
WTP	J17	126	24.587	35.1702	23.5888
WTP	J17	127	24.466	35.1765	23.6301
WTP	J17	128	24.437	35.178	23.6411
WTP	J17	129	24.433	35.1779	23.6429
WTP	J17	130	24.413	35.1779	23.6496
WTP	J17	131	24.353	35.181	23.6696
WTP	J17	132	24.331	35.1814	23.6773
WTP	J17	133	24.313	35.1812	23.683
WTP	J17	134	24.297	35.1818	23.6884
WTP	J17	135	24.29	35.1828	23.6917
WTP	J17	136	24.276	35.1816	23.6949
WTP	J17	137	24.217	35.1846	23.7147
WTP	J17	138	24.155	35.1876	23.7347
WTP	J17	139	24.089	35.19	23.756
WTP	J17	140	23.953	35.1943	23.7978
WTP	J17	141	23.876	35.1939	23.8201
WTP	J17	142	23.741	35.1963	23.8603
WTP	J17	143	23.691	35.1968	23.8759
WTP	J17	144	23.624	35.1944	23.895
WTP	J17	145	23.596	35.1944	23.9039
WTP	J17	146	23.59	35.1939	23.906
WTP	J17	147	23.58	35.194	23.9092
WTP	J17	148	23.547	35.1904	23.9161
WTP	J17	149	23.321	35.1918	23.981
WTP	J17	150	23.254	35.1934	24.0015
WTP	J17	151	23.249	35.1936	24.0041
WTP	J17	152	23.25	35.1917	24.0031
WTP	J17	153	23.184	35.1928	24.0232
WTP	J17	154	23.129	35.1943	24.0403
WTP	J17	155	23.12	35.1944	24.0436
WTP	J17	156	23.11	35.1944	24.0467
WTP	J17	157	23.086	35.1953	24.0542
WTP	J17	158	23.057	35.1941	24.0619
WTP	J17	159	23.015	35.1942	24.0745
WTP	J17	160	22.998	35.1938	24.0791
WTP	J17	161	22.995	35.1931	24.0799
WTP	J17	162	22.974	35.1927	24.0855
WTP	J17	163	22.907	35.191	24.1025
WTP	J17	164	22.887	35.1906	24.1086
WTP	J17	165	22.788	35.1858	24.1326
WTP	J17	166	22.737	35.1875	24.148
WTP	J17	167	22.633	35.1829	24.1728
WTP	J17	168	22.589	35.182	24.1848
WTP	J17	169	22.592	35.1793	24.1833
WTP	J17	170	22.528	35.1763	24.1989
WTP	J17	171	22.517	35.1751	24.2018
WTP	J17	172	22.508	35.1728	24.2035
WTP	J17	173	22.469	35.1676	24.2103
WTP	J17	174	22.369	35.1571	24.2296
WTP	J17	175	22.222	35.1549	24.2672
WTP	J17	176	22.195	35.1528	24.2741
WTP	J17	177	22.109	35.1489	24.2959
WTP	J17	178	22.081	35.1476	24.3034
WTP	J17	179	22.052	35.1473	24.3115
WTP	J17	180	22.031	35.1459	24.3167
WTP	J17	181	21.913	35.1395	24.3436
WTP	J17	182	21.742	35.1344	24.3855
WTP	J17	183	21.64	35.1289	24.4099
WTP	J17	184	21.567	35.1245	24.4268
WTP	J17	185	21.526	35.121	24.436
WTP	J17	186	21.454	35.116	24.4525
WTP	J17	187	21.42	35.1139	24.4608
WTP	J17	188	21.399	35.1121	24.4657
WTP	J17	189	21.335	35.1068	24.4792
WTP	J17	190	21.248	35.1027	24.4994
WTP	J17	191	21.18	35.0984	24.5144
WTP	J17	192	21.136	35.0936	24.5234
WTP	J17	193	21.03	35.0872	24.547
WTP	J17	194	20.979	35.085	24.5592
WTP	J17	195	20.983	35.084	24.5586
WTP	J17	196	20.973	35.0816	24.5601
WTP	J17	197	20.947	35.0807	24.5668
WTP	J17	198	20.936	35.0805	24.5698
WTP	J17	199	20.935	35.0801	24.5704
WTP	J17	200	20.931	35.0792	24.5713
WTP	J17	201	20.923	35.0785	24.5734
WTP	J17	202	20.917	35.078	24.5746
WTP	J17	203	20.913	35.0778	24.5757
WTP	J17	204	20.909	35.0774	24.5767
WTP	J17	205	20.909	35.0771	24.5766
WTP	J17	206	20.899	35.0762	24.5786
WTP	J17	207	20.88	35.0751	24.5829
WTP	J17	208	20.868	35.0743	24.5853
WTP	J17	209	20.855	35.0734	24.5881
WTP	J17	210	20.838	35.0729	24.5923
WTP	J17	211	20.812	35.0683	24.5956
WTP	J17	212	20.472	35.0454	24.6667
WTP	J17	213	20.331	35.0362	24.6975
WTP	J17	214	20.308	35.0348	24.7035
WTP	J17	215	20.311	35.0341	24.7029
WTP	J17	216	20.273	35.0302	24.7099
WTP	J17	217	20.221	35.0267	24.7208
WTP	J17	218	20.18	35.0247	24.7297
WTP	J17	219	20.154	35.0232	24.7357
WTP	J17	220	20.109	35.0167	24.7428
WTP	J17	221	19.982	35.0076	24.7677
WTP	J17	222	19.814	34.9967	24.8012
WTP	J17	223	19.695	34.9841	24.822
WTP	J17	224	19.538	34.9699	24.8515
WTP	J17	225	19.306	34.9562	24.8992
WTP	J17	226	19.218	34.9541	24.9208
WTP	J17	227	19.178	34.9472	24.9267
WTP	J17	228	19.007	34.933	24.9581
WTP	J17	229	18.855	34.9185	24.9854
WTP	J17	230	18.597	34.892	25.0284
WTP	J17	231	18.367	34.8752	25.0722
WTP	J17	232	18.339	34.8716	25.078
WTP	J17	233	18.303	34.8672	25.0843
WTP	J17	234	18.265	34.8637	25.0918
WTP	J17	235	18.227	34.8579	25.0982
WTP	J17	236	18.154	34.85	25.1111
WTP	J17	237	18.106	34.8464	25.121
WTP	J17	238	18.095	34.8443	25.1232
WTP	J17	239	18.072	34.8414	25.1277
WTP	J17	240	18.041	34.8392	25.134
WTP	J17	241	18.029	34.838	25.1364
WTP	J17	242	18.023	34.8362	25.1372
WTP	J17	243	18.001	34.8333	25.1408
WTP	J17	244	17.965	34.8311	25.1479
WTP	J17	245	17.959	34.8298	25.149
WTP	J17	246	17.953	34.8288	25.1502
WTP	J17	247	17.945	34.8284	25.152
WTP	J17	248	17.943	34.8276	25.1521
WTP	J17	249	17.94	34.8268	25.1528
WTP	J17	250	17.931	34.8261	25.1546
WTP	J17	251	17.922	34.8256	25.1563
WTP	J17	252	17.921	34.8256	25.1568
WTP	J17	253	17.918	34.8249	25.1572
WTP	J17	254	17.917	34.8244	25.1573
WTP	J17	255	17.913	34.8238	25.1578
WTP	J17	256	17.879	34.8202	25.163
WTP	J17	257	17.829	34.8161	25.1714
WTP	J17	258	17.809	34.8153	25.1756
WTP	J17	259	17.801	34.8143	25.1768
WTP	J17	260	17.796	34.8135	25.1778
WTP	J17	261	17.788	34.8125	25.179
WTP	J17	262	17.76	34.8097	25.1836
WTP	J17	263	17.729	34.8067	25.1887
WTP	J17	264	17.689	34.8036	25.1955
WTP	J17	265	17.663	34.8017	25.2003
WTP	J17	266	17.655	34.8004	25.2015
WTP	J17	267	17.641	34.797	25.2026
WTP	J17	268	17.57	34.7919	25.2151
WTP	J17	269	17.52	34.7867	25.2227
WTP	J17	270	17.463	34.7821	25.2324
WTP	J17	271	17.419	34.7792	25.2403
WTP	J17	272	17.413	34.7778	25.2413
WTP	J17	273	17.395	34.7753	25.2446
WTP	J17	274	17.377	34.7735	25.2477
WTP	J17	275	17.354	34.7715	25.2517
WTP	J17	276	17.315	34.7677	25.2578
WTP	J17	277	17.299	34.7662	25.2607
WTP	J17	278	17.283	34.7649	25.2641
WTP	J17	279	17.282	34.7645	25.2643
WTP	J17	280	17.272	34.7631	25.2658
WTP	J17	281	17.227	34.7577	25.2719
WTP	J17	282	17.103	34.7463	25.2909
WTP	J17	283	16.981	34.7394	25.3129
WTP	J17	284	16.945	34.7369	25.3199
WTP	J17	285	16.87	34.7286	25.3315
WTP	J17	286	16.746	34.7146	25.3491
WTP	J17	287	16.66	34.7085	25.3637
WTP	J17	288	16.48	34.6882	25.3875
WTP	J17	289	16.353	34.6841	25.4126
WTP	J17	290	16.369	34.6778	25.4066
WTP	J17	291	16.267	34.6692	25.4244
WTP	J17	292	16.188	34.6642	25.4385
WTP	J17	293	16.174	34.6625	25.4414
WTP	J17	294	16.168	34.6623	25.4433
WTP	J17	295	16.185	34.6622	25.4409
WTP	J17	296	15.956	34.638	25.4718
WTP	J17	297	15.824	34.6304	25.4949
WTP	J17	298	15.789	34.6304	25.5035
WTP	J17	299	15.679	34.6136	25.5149
WTP	J17	300	15.344	34.5896	25.567
WTP	J16	2	28.401	34.3689	21.7887
WTP	J16	3	28.403	34.3689	21.7882
WTP	J16	4	28.41	34.3668	21.784
WTP	J16	5	28.411	34.3676	21.7845
WTP	J16	6	28.418	34.3694	21.7835
WTP	J16	7	28.42	34.3696	21.7832
WTP	J16	8	28.421	34.3698	21.7829
WTP	J16	9	28.423	34.3703	21.7827
WTP	J16	10	28.423	34.37	21.7826
WTP	J16	11	28.421	34.3704	21.7833
WTP	J16	12	28.423	34.3715	21.7834
WTP	J16	13	28.425	34.3733	21.7841
WTP	J16	14	28.425	34.3735	21.7844
WTP	J16	15	28.424	34.3754	21.7861
WTP	J16	16	28.424	34.3764	21.7869
WTP	J16	17	28.424	34.3767	21.7871
WTP	J16	18	28.424	34.3772	21.7874
WTP	J16	19	28.422	34.3798	21.7899
WTP	J16	20	28.419	34.3837	21.794
WTP	J16	21	28.418	34.3848	21.795
WTP	J16	22	28.398	34.4122	21.822
WTP	J16	23	28.385	34.4319	21.8409
WTP	J16	24	28.378	34.4425	21.8513
WTP	J16	25	28.364	34.4682	21.8752
WTP	J16	26	28.349	34.5166	21.9161
WTP	J16	27	28.342	34.5561	21.9484
WTP	J16	28	28.316	34.6006	21.9902
WTP	J16	29	28.295	34.6235	22.0142
WTP	J16	30	28.255	34.6605	22.0548
WTP	J16	31	28.224	34.6713	22.0727
WTP	J16	32	28.209	34.6751	22.0807
WTP	J16	33	28.178	34.6855	22.0987
WTP	J16	34	28.167	34.6885	22.1044
WTP	J16	35	28.161	34.6919	22.1092
WTP	J16	36	28.159	34.6937	22.1115
WTP	J16	37	28.155	34.6963	22.1149
WTP	J16	38	28.153	34.6975	22.1165
WTP	J16	39	28.149	34.7001	22.1198
WTP	J16	40	28.143	34.7044	22.1252
WTP	J16	41	28.128	34.7115	22.1352
WTP	J16	42	28.049	34.7368	22.1791
WTP	J16	43	27.984	34.7583	22.216
WTP	J16	44	27.961	34.7694	22.2319
WTP	J16	45	27.946	34.7762	22.2424
WTP	J16	46	27.895	34.7882	22.2676
WTP	J16	47	27.855	34.7954	22.2857
WTP	J16	48	27.82	34.7983	22.2993
WTP	J16	49	27.734	34.8041	22.3312
WTP	J16	50	27.65	34.8099	22.3626
WTP	J16	51	27.608	34.8132	22.3786
WTP	J16	52	27.569	34.8169	22.3937
WTP	J16	53	27.548	34.8185	22.4016
WTP	J16	54	27.536	34.8183	22.4062
WTP	J16	55	27.492	34.821	22.4228
WTP	J16	56	27.453	34.8244	22.4379
WTP	J16	57	27.44	34.8254	22.4429
WTP	J16	58	27.437	34.8258	22.4444
WTP	J16	59	27.433	34.8264	22.4464
WTP	J16	60	27.402	34.8282	22.4577
WTP	J16	61	27.338	34.8327	22.4812
WTP	J16	62	27.308	34.835	22.4929
WTP	J16	63	27.302	34.8351	22.4952
WTP	J16	64	27.295	34.8354	22.4977
WTP	J16	65	27.284	34.8367	22.5024
WTP	J16	66	27.256	34.8381	22.5123
WTP	J16	67	27.198	34.8458	22.5362
WTP	J16	68	27.152	34.8547	22.5574
WTP	J16	69	27.126	34.859	22.5688
WTP	J16	70	27.113	34.8601	22.5741
WTP	J16	71	27.09	34.8634	22.5841
WTP	J16	72	27.053	34.8697	22.6009
WTP	J16	73	27.021	34.876	22.6157
WTP	J16	74	27.007	34.8792	22.6227
WTP	J16	75	27.004	34.8792	22.624
WTP	J16	76	26.984	34.8821	22.6325
WTP	J16	77	26.953	34.8863	22.6455
WTP	J16	78	26.927	34.8888	22.6558
WTP	J16	79	26.901	34.8909	22.6654
WTP	J16	80	26.875	34.8942	22.6762
WTP	J16	81	26.845	34.8986	22.6886
WTP	J16	82	26.809	34.9014	22.702
WTP	J16	83	26.78	34.9017	22.7114
WTP	J16	84	26.735	34.9051	22.728
WTP	J16	85	26.691	34.9097	22.7456
WTP	J16	86	26.679	34.911	22.7506
WTP	J16	87	26.669	34.912	22.7546
WTP	J16	88	26.664	34.9123	22.7569
WTP	J16	89	26.656	34.9127	22.7596
WTP	J16	90	26.644	34.9135	22.7642
WTP	J16	91	26.61	34.9171	22.7774
WTP	J16	92	26.56	34.9226	22.797
WTP	J16	93	26.515	34.928	22.8149
WTP	J16	94	26.47	34.9343	22.8338
WTP	J16	95	26.458	34.9359	22.8388
WTP	J16	96	26.449	34.9366	22.8426
WTP	J16	97	26.415	34.94	22.8556
WTP	J16	98	26.384	34.943	22.8676
WTP	J16	99	26.362	34.9465	22.8775
WTP	J16	100	26.343	34.9488	22.8853
WTP	J16	101	26.323	34.9506	22.893
WTP	J16	102	26.308	34.9529	22.8996
WTP	J16	103	26.292	34.9552	22.9062
WTP	J16	104	26.245	34.963	22.9265
WTP	J16	105	26.187	34.9742	22.9528
WTP	J16	106	26.166	34.9774	22.9619
WTP	J16	107	26.155	34.9788	22.9666
WTP	J16	108	26.149	34.9796	22.9695
WTP	J16	109	26.133	34.9825	22.9766
WTP	J16	110	26.114	34.9864	22.9856
WTP	J16	111	26.1	34.9889	22.9919
WTP	J16	112	26.077	34.9931	23.0021
WTP	J16	113	26.044	34.9983	23.0161
WTP	J16	114	25.994	35.006	23.0375
WTP	J16	115	25.937	35.0176	23.0634
WTP	J16	116	25.891	35.0276	23.085
WTP	J16	117	25.872	35.0314	23.0937
WTP	J16	118	25.859	35.0339	23.1003
WTP	J16	119	25.841	35.0352	23.1081
WTP	J16	120	25.811	35.0384	23.1207
WTP	J16	121	25.79	35.0396	23.1281
WTP	J16	122	25.785	35.0399	23.1298
WTP	J16	123	25.78	35.0405	23.1319
WTP	J16	124	25.77	35.0409	23.1353
WTP	J16	125	25.769	35.041	23.1357
WTP	J16	126	25.761	35.0416	23.1388
WTP	J16	127	25.705	35.0505	23.1619
WTP	J16	128	25.616	35.0652	23.1993
WTP	J16	129	25.528	35.0714	23.2301
WTP	J16	130	25.47	35.0725	23.2491
WTP	J16	131	25.39	35.0763	23.2762
WTP	J16	132	25.377	35.0777	23.2818
WTP	J16	133	25.367	35.0773	23.2848
WTP	J16	134	25.313	35.0796	23.3029
WTP	J16	135	25.164	35.093	23.3571
WTP	J16	136	25.075	35.1002	23.3894
WTP	J16	137	25.009	35.1053	23.4136
WTP	J16	138	24.963	35.1096	23.431
WTP	J16	139	24.954	35.1144	23.4382
WTP	J16	140	24.909	35.1237	23.4589
WTP	J16	141	24.774	35.1424	23.5125
WTP	J16	142	24.762	35.1452	23.5195
WTP	J16	143	24.693	35.1549	23.5473
WTP	J16	144	24.61	35.1702	23.5832
WTP	J16	145	24.539	35.1738	23.607
WTP	J16	146	24.412	35.1782	23.6481
WTP	J16	147	24.328	35.1816	23.6759
WTP	J16	148	24.329	35.1836	23.6782
WTP	J16	149	24.266	35.1802	23.694
WTP	J16	150	24.041	35.1915	23.7672
WTP	J16	151	23.991	35.1741	23.7699
WTP	J16	152	23.781	35.1745	23.8304
WTP	J16	153	23.747	35.1696	23.8378
WTP	J16	154	23.65	35.1613	23.8598
WTP	J16	155	23.404	35.1672	23.9335
WTP	J16	156	23.366	35.1613	23.9418
WTP	J16	157	23.239	35.164	23.9815
WTP	J16	158	23.12	35.1578	24.0111
WTP	J16	159	23.016	35.1563	24.0393
WTP	J16	160	22.837	35.1562	24.0891
WTP	J16	161	22.7	35.1576	24.1288
WTP	J16	162	22.649	35.1535	24.1423
WTP	J16	163	22.461	35.1506	24.1937
WTP	J16	164	22.371	35.1536	24.2217
WTP	J16	165	22.36	35.1548	24.2267
WTP	J16	166	22.347	35.1553	24.2317
WTP	J16	167	22.313	35.1561	24.2425
WTP	J16	168	22.27	35.1556	24.2549
WTP	J16	169	22.181	35.1549	24.2793
WTP	J16	170	22.129	35.1554	24.2949
WTP	J16	171	22.099	35.155	24.3034
WTP	J16	172	22.031	35.152	24.3201
WTP	J16	173	21.982	35.1489	24.3314
WTP	J16	174	21.913	35.1465	24.3483
WTP	J16	175	21.895	35.1449	24.353
WTP	J16	176	21.86	35.1406	24.36
WTP	J16	177	21.756	35.1366	24.3855
WTP	J16	178	21.733	35.1359	24.3914
WTP	J16	179	21.711	35.1345	24.3966
WTP	J16	180	21.693	35.1327	24.4004
WTP	J16	181	21.693	35.1326	24.4012
WTP	J16	182	21.651	35.1276	24.4093
WTP	J16	183	21.507	35.1186	24.4406
WTP	J16	184	21.366	35.1133	24.4738
WTP	J16	185	21.27	35.1089	24.4963
WTP	J16	186	21.122	35.1023	24.5304
WTP	J16	187	21.11	35.0979	24.5316
WTP	J16	188	21.016	35.0896	24.5509
WTP	J16	189	20.948	35.0889	24.5691
WTP	J16	190	20.929	35.0881	24.5746
WTP	J16	191	20.924	35.0866	24.5758
WTP	J16	192	20.902	35.0827	24.5797
WTP	J16	193	20.827	35.0801	24.5976
WTP	J16	194	20.773	35.0781	24.6104
WTP	J16	195	20.728	35.0757	24.6209
WTP	J16	196	20.598	35.0662	24.6472
WTP	J16	197	20.467	35.0579	24.6747
WTP	J16	198	20.425	35.0559	24.6849
WTP	J16	199	20.415	35.0532	24.6865
WTP	J16	200	20.318	35.0405	24.7021
WTP	J16	201	20.123	35.0242	24.7394
WTP	J16	202	19.979	35.0161	24.7698
WTP	J16	203	19.881	35.0089	24.7897
WTP	J16	204	19.827	35.0038	24.8006
WTP	J16	205	19.795	34.9993	24.8063
WTP	J16	206	19.775	34.9958	24.8101
[truncated: 11,155 more rows]

## Sheet: Chemical Variables
Cruise	Station	Depth(m)	Nitrate(μmol/L)	Nitrite(μmol/L)	Ammonium(μmol/L)	Phosphate(μmol/L)	Silicic-acid(μmol/L)	TOC(mg/m3)	pH	DO(μmol/L)	Group
WTP	J22	3	0.139286	0.0214286	1.38652	0.67	2.56	19.17	8.3485	211.096	16-22°N
WTP	J22	30	0.152857	0.0364286	1.05369	0.65	2.96	41.08	8.3555	210.353	16-22°N
WTP	J22	75	0.168571	0.0264286	0.877457	0.71	2.53	40.5	8.3575	221.837	16-22°N
WTP	J22	100	0.185	0.0228571	1.07	0.67	2.34	35.25	8.364	213.809	16-22°N
WTP	J22	150	0.217143	0.0278571	1.13089	0.69	2.19	34.08	8.324	211.402	16-22°N
WTP	J22	300	6.20643	0.0364286	1.68861	0.894839	6.31786	33.25	8.2295	204.947	16-22°N
WTP	J21	3	0.0714286	0.0735714	0.729671	0.68	2.76	32.83	8.329	206.782	16-22°N
WTP	J21	30	0.01	0.01	0.994593	0.69	2.81	44.08	8.333	207.293	16-22°N
WTP	J21	75	0.01	0.01	0.962029	0.7	2.48	43.25	8.337	197.094	16-22°N
WTP	J21	100	0.01	0.0464286	1.45682	0.7	2.31	42.67	8.333	193.731	16-22°N
WTP	J21	150	0.102143	0.0114286	1.45998	0.72	1.89	38.75	8.3225	169.05	16-22°N
WTP	J21	300	6.26	0.0192857	1.40328	0.919032	8.38429	36.08	8.196	173.576	16-22°N
WTP	J20	3	0.68	0.0164286	0.461871	0.727419	2.34036	35.08	8.3175	219.523	16-22°N
WTP	J20	30	0.01	0.01	0.848629	0.721613	2.51821	40.75	8.339	220.381	16-22°N
WTP	J20	75	0.417143	0.01	0.492814	0.697742	2.15857	38	8.3315	214.81	16-22°N
WTP	J20	100	0.342857	0.01	0.545493	0.691613	3.85143	35.25	8.3355	211.815	16-22°N
WTP	J20	150	0.361429	0.01	0.652764	0.700968	1.65179	34.33	8.3245	207.219	16-22°N
WTP	J20	300	3.77429	0	0.662914	0.844839	3.9075	33.58	8.2305	195.909	16-22°N
WTP	J19	3	0.282143	0.01	2.34516	0.715161	9.20536	30.17	8.334	200.268	16-22°N
WTP	J19	30	0.0535714	0.02	0.694714	0.66129	5.595	42.33	8.3445	208.861	16-22°N
WTP	J19	75	0.0742857	0.0142857	1.11901	0.639032	4.72643	41.67	8.3535	211.513	16-22°N
WTP	J19	100	0.01	0.0278571	1.23796	0.608387	4.8	33.25	8.339	209.423	16-22°N
WTP	J19	150	0.523571	0.0792857	1.11824	0.662258	2.6	31.5	8.3245	199.607	16-22°N
WTP	J19	300	6.55143	0.0342857	0.631693	0.852903	6.70821	27.83	8.2415	205.403	16-22°N
WTP	J18	3	0.17	0.0514286	1.02467	0.664839	2.42857	41.5	8.3675	198.358	16-22°N
WTP	J18	30	0.138571	0.0185714	0.733214	0.659677	2.36321	39.75	8.36	213.44	16-22°N
WTP	J18	75	0.105	0.0135714	1.15847	0.589677	2.30857	31.08	8.3525	219.551	16-22°N
WTP	J18	100	0.341429	0.0257143	0.877457	0.662903	2.43286	31	8.351	212.041	16-22°N
WTP	J18	150	1.01643	0.0935714	1.50452	0.735161	2.50107	30.75	8.3335	198.052	16-22°N
WTP	J18	300	8.68929	0.0185714	0.693179	0.933871	8.19821	29.83	8.1935	200.238	16-22°N
WTP	J17	3	0.0892857	0.0142857	0.318014	0.610968	4.01714	45.58	8.357	198.636	6-15°N
WTP	J17	30	0.01	0.0271429	0.854857	0.596452	2.81464	39.08	8.357	199.707	6-15°N
WTP	J17	75	0.0114286	0.0221429	0.141493	0.640323	2.55643	36.83	8.3585	208.8	6-15°N
WTP	J17	100	0.0114286	0.0214286	0.377493	0.656452	6.66679	31.17	8.3495	204.979	6-15°N
WTP	J17	150	0.372143	0.126429	0.663007	0.726129	4.10643	28.92	8.329	188.085	6-15°N
WTP	J17	300	9.59143	0.0264286	0.481414	0.904839	9.84857	27.75	8.2095	187.457	6-15°N
WTP	J16	3	0.471429	0.01	1.185	0.670968	6.49607	41.83	8.344	198.542	6-15°N
WTP	J16	30	0.140714	0.01	0.796143	0.65129	6.26857	36.25	8.3465	209.142	6-15°N
WTP	J16	75	0.125	0.00928571	0.601421	0.677097	4.89179	34.83	8.336	212.22	6-15°N
WTP	J16	100	0.197857	0.00928571	3.00058	0.702258	5.87	34	8.33	210.139	6-15°N
WTP	J16	150	0.212857	0.0864286	0.465514	0.736129	2.83643	33.75	8.327	200.429	6-15°N
WTP	J16	300	10.5593	0.0228571	0.450093	0.999677	10.7686	29.75	8.1995	169.6	6-15°N
WTP	J15	3	0.263571	0.0235714	2.52619	0.599355	2.83393	42.83	8.331	202.698	6-15°N
WTP	J15	30	0.147857	0.0114286	1.28758	0.682903	2.67429	42.08	8.3365	203.165	6-15°N
WTP	J15	75	0.112857	0.0164286	1.06576	0.713548	2.40964	41.5	8.342	205.008	6-15°N
WTP	J15	100	0.177143	0.0178571	0.576907	0.75871	2.53214	39.92	8.34	208.784	6-15°N
WTP	J15	150	0.374286	0.127857	0.908107	0.766774	3.40071	38.92	8.3005	194.484	6-15°N
WTP	J15	300	13.1829	0.0157143	1.93696	1.18452	15.155	33.08	8.181	183.753	6-15°N
WTP	J14	3	0.181429	0.0221429	0.579586	0.706129	2.78786	44.25	8.3435	194.117	6-15°N
WTP	J14	30	0.0528571	0.0171429	1.34964	0.626452	2.65643	43.33	8.3465	206.338	6-15°N
WTP	J14	75	0.0328571	0.01	0.861079	0.620968	2.51071	41.58	8.3325	202.019	6-15°N
WTP	J14	100	0.0892857	0.00642857	0.836943	0.666129	2.25857	39.67	8.334	200.178	6-15°N
WTP	J14	150	0.241429	0.133571	1.48287	0.722581	3.69071	38.83	8.32	189.273	6-15°N
WTP	J14	300	19.4057	0.0142857	0.987314	1.65774	22.9729	38.25	8.0835	139.779	6-15°N
WTP	J13	3	0.125	0.0114286	1.71464	0.672581	3.48286	53.33	8.3235	204.078	6-15°N
WTP	J13	30	0.0171429	0.0185714	0.148979	0.701935	9.635	43.25	8.3275	204.563	6-15°N
WTP	J13	75	0.19	0.0228571	0.562414	0.697742	2.57321	39.92	8.3285	207.444	6-15°N
WTP	J13	100	0.102143	0.0171429	0.0843714	0.688387	2.34857	38.83	8.333	205.706	6-15°N
WTP	J13	150	0.496429	0.0935714	0.847264	0.763871	4.10464	38.08	8.2935	194.119	6-15°N
WTP	J13	300	19.9329	0.0157143	0.557614	1.7	21.9264	37.67	8.039	143.862	6-15°N
WTP	J12	3	0.202857	0.00857143	2.23506	0.655161	3.12321	48.25	8.3435	203.621	6-15°N
WTP	J12	30	0.0757143	0.025	1.10403	0.65	2.7225	46.67	8.362	206.246	6-15°N
WTP	J12	75	0.0892857	0.0407143	2.69129	0.650323	2.73036	39.33	8.3605	212.059	6-15°N
WTP	J12	100	0.01	0.0164286	2.06837	0.685161	2.47929	36.17	8.3485	208.515	6-15°N
WTP	J12	150	0.311429	0.0814286	2.33317	0.784839	2.87071	31.67	8.289	189.548	6-15°N
WTP	J12	300	24.6586	0.0378571	3.11694	2.01161	28.6543	18.08	7.908	122.293	6-15°N
WTP	J11	3	0.362857	0.0228571	2.81591	0.682581	6.92821	47.67	8.3425	201.237	6-15°N
WTP	J11	30	0.176429	0.0714286	2.01368	0.700968	2.69071	46.67	8.3605	205.706	6-15°N
WTP	J11	75	0.0271429	0.0214286	2.03904	0.694516	7.08357	46.42	8.357	201.96	6-15°N
WTP	J11	100	0.1	0.0185714	3.11099	0.702903	2.58679	45.08	8.3485	207.084	6-15°N
WTP	J11	150	0.73	0.176429	6.03606	0.836129	3.3525	39.92	8.303	185.619	6-15°N
WTP	J11	300	31.4193	0.0292857	2.64735	2.35581	34.7186	32.25	7.9255	93.9903	6-15°N
WTP	J10	3	0.429286	0.0321429	2.25437	0.672581	3.44179	44.33	8.313	202.899	6-15°N
WTP	J10	30	0.475	0.01	1.84219	0.695161	3.86357	40.75	8.3415	203.087	6-15°N
WTP	J10	75	0.137143	0.0192857	3.21558	0.709677	4.47857	37.42	8.333	206.229	6-15°N
WTP	J10	100	0.117143	0.025	2.52638	0.736452	3.07357	37.17	8.3265	197.836	6-15°N
WTP	J10	150	3.95786	0.213571	2.52564	0.906774	5.20571	34.92	8.247	180.22	6-15°N
WTP	J10	300	33.4386	0.0342857	2.54506	2.43065	40.2271	21.08	7.9065	88.6505	6-15°N
WTP	J9	3	1.11357	0.0364286	3.09137	0.552581	1.98929	47.42	8.307	197.05	6-15°N
WTP	J9	30	0.738571	0.0221429	3.03135	0.642258	3.22036	46.92	8.319	206.501	6-15°N
WTP	J9	75	0.4	0.0242857	2.37064	0.59129	7.31036	44.42	8.323	201.8	6-15°N
WTP	J9	100	0.313571	0.0471429	5.73274	0.649032	2.89036	41.58	8.2875	198.62	6-15°N
WTP	J9	150	11.5936	0.0464286	4.47061	1.15161	10.6568	41.08	8.1605	159.5	6-15°N
WTP	J9	300	34.2079	0.0235714	6.52548	2.50806	37.5782	26.75	7.877	77.0215	6-15°N
WTP	J8	3	0.785	0.0307143	3.78381	0.619032	3.92393	42.17	8.3085	202.759	6-15°N
WTP	J8	30	0.33	0.0285714	2.78961	0.634839	3.20036	45.77	8.314	205.751	6-15°N
WTP	J8	75	0.305	0.0435714	4.06156	0.672258	3.36357	38.67	8.298	198.131	6-15°N
WTP	J8	100	4.18	0.0671429	4.39994	0.801935	11.5218	35.08	8.272	171.38	6-15°N
WTP	J8	150	10.2621	0.0264286	2.49391	1.07613	9.86821	27.04	8.1915	151.375	6-15°N
WTP	J8	300	34.5721	0.01	5.3265	2.55935	40.3936	24	7.8985	82.6321	6-15°N
WTP	J7	3	0.595	0.015	6.49646	0.723548	6.37714	69.42	8.3015	205.002	0-5°N
WTP	J7	30	0.800714	0.0178571	0.975329	0.654839	7.93964	44.92	8.3105	207.088	0-5°N
WTP	J7	75	0.0771429	0.025	0.646857	0.658387	6.72143	40.75	8.327	206.722	0-5°N
WTP	J7	100	0.872143	0.415	0.338107	0.759677	6.72143	36.67	8.229	186.862	0-5°N
WTP	J7	150	11.8414	0.0342857	0.0581714	1.17677	12.2236	21	8.165	152.881	0-5°N
WTP	J7	300	33.3614	0.0207143	3.29793	2.46484	38.2943	20.08	7.9255	86.9466	0-5°N
WTP	J6	3	0.428571	0.0235714	0.940679	0.679677	3.33536	43.25	8.321	211.182	0-5°N
WTP	J6	30	0.0935714	0.0221429	1.35829	0.659032	4.07607	42.5	8.3195	212.036	0-5°N
WTP	J6	75	0.203571	0.21	1.26749	0.667742	3.98643	42.42	8.3135	201.584	0-5°N
WTP	J6	100	1.71	0.0635714	0.88045	0.767742	4.44571	41	8.303	188.309	0-5°N
WTP	J6	150	10.4943	0.0264286	2.44799	1.10226	10.275	37.92	8.1565	147.579	0-5°N
WTP	J6	300	31.97	0.0221429	1.30673	2.39742	36.5218	12.75	7.843	90.3768	0-5°N
WTP	J5	3	0.572857	0.0164286	0.784429	0.741613	2.91179	39	8.316	201.386	0-5°N
WTP	J5	30	0.229286	0.0171429	1.89061	0.69	3.12786	36.33	8.3165	203.521	0-5°N
WTP	J5	75	0.437143	0.0721429	1.4324	0.683226	4.69321	40.03	8.3095	196.938	0-5°N
WTP	J5	100	2.03143	0.0621429	2.50226	0.754194	4.50107	36.67	8.3095	175.373	0-5°N
WTP	J5	150	6.95857	0.0378571	0.93525	0.956452	7.57643	35.75	8.295	157.935	0-5°N
WTP	J5	300	34.08	0.0457143	3.00933	2.49323	37.5143	33.83	8.229	76.2603	0-5°N
WTP	J4	3	0.631429	0.0221429	0.771171	0.650645	2.57429	40.58	7.8615	203.142	0-5°N
WTP	J4	30	0.250714	0.0242857	1.95971	0.634516	2.505	38.58	8.3035	205.854	0-5°N
WTP	J4	75	0.367857	0.122143	2.41166	0.828387	2.72107	37.25	8.312	196.711	0-5°N
WTP	J4	100	1.515	0.317143	5.28914	0.870645	3.32321	37.08	8.302	179.368	0-5°N
WTP	J4	150	6.59714	0.04	1.91796	0.973871	6.64036	36.42	8.263	154.009	0-5°N
WTP	J4	300	33.5557	0.0242857	2.01806	2.53387	38.4307	32.17	7.853	82.7601	0-5°N
WTP	J3	3	0.640714	0.00571429	2.70058	0.693226	5.10036	44.75	8.308	204.787	0-5°N
WTP	J3	30	0.232143	0.01	3.04461	0.72871	4.98536	41	8.301	204.072	0-5°N
WTP	J3	75	0.410714	0.00642857	2.21032	0.835484	8.30786	41	8.287	202.341	0-5°N
WTP	J3	100	1.23	0.230714	1.5445	0.838065	5.89143	39.42	8.277	191.842	0-5°N
WTP	J3	150	5.40714	0.0378571	1.72455	0.932903	4.19107	39	8.2395	155.209	0-5°N
WTP	J3	300	28.7014	0.0185714	1.74292	2.10968	29.945	32.25	7.957	124.177	0-5°N
WTP	J2	3	0.470714	0.0192857	2.55978	0.757419	7.71036	38.67	8.311	203.496	0-5°N
WTP	J2	30	0.640714	0.01	3.14481	0.766774	5.54143	37.92	8.312	205.004	0-5°N
WTP	J2	75	0.0992857	0.01	1.87089	0.807097	6.03714	37.83	8.291	202.529	0-5°N
WTP	J2	100	0.129286	0.0335714	2.97927	0.819355	6.77786	34.5	8.2915	201.973	0-5°N
WTP	J2	150	6.74643	0.055	1.94656	0.988387	10.5264	34.33	8.2495	149.367	0-5°N
WTP	J2	300	25.7943	0.01	5.06576	1.9229	22.4075	29.25	7.996	128.881	0-5°N
WTP	J1	3	0.522857	0.01	0.18175	0.668387	3.64179	39.67	8.322	205.096	0-5°N
WTP	J1	30	0.306429	0.0171429	0.211957	0.771935	4.0275	36.33	8.3245	210.074	0-5°N
WTP	J1	75	0.178571	0.0257143	1.85294	0.90129	2.86429	35.92	8.312	206.626	0-5°N
WTP	J1	100	4.58571	0.14	0.742571	1.03323	3.90857	35.25	8.2915	171.007	0-5°N
WTP	J1	150	8.26143	0.101429	1.14557	1.11548	3.99393	33.08	8.2425	147.029	0-5°N
WTP	J1	300	21.5271	0.0335714	0.0303429	1.74806	13.0504	32.08	8.0905	156.201	0-5°N
WTP	W1	3	0.965	0.01	0.579786	0.770968	7.795	52.5	8.334	213.22	142-155°E
WTP	W1	30	0.252143	0.01	1.42809	0.745806	3.7775	43.25	8.3175	211.401	142-155°E
WTP	W1	75	0.265	0.00785714	2.02	0.849677	3.02929	41	8.2915	201.506	142-155°E
WTP	W1	100	6.35429	0.055	0.824421	1.08097	5.47036	40.75	8.2565	163.189	142-155°E
WTP	W1	150	8.24214	0.01	1.23054	1.07581	5.73679	39.42	8.23	149.324	142-155°E
WTP	W1	300	24.4186	0.01	2.08376	1.96742	27.9386	36.83	7.9915	138.362	142-155°E
WTP	W2	3	0.705714	0.0257143	2.22754	0.738065	7.30857	41.25	8.3195	214.566	142-155°E
WTP	W2	30	0.1	0.0335714	3.18152	0.754516	2.85929	40.17	8.3185	208.841	142-155°E
WTP	W2	75	0.298571	0.05	1.77804	0.896129	2.50071	33.83	8.292	199.733	142-155°E
WTP	W2	100	6.445	0.169286	1.08751	1.13065	4.05571	33.17	8.239	150.742	142-155°E
WTP	W2	150	8.21	0.0678571	1.58253	1.14484	5.97429	31.83	8.2275	151.085	142-155°E
WTP	W2	300	23.0521	0.0492857	1.29024	1.87452	19.4143	28.75	8.052	146.889	142-155°E
WTP	W3	3	0.415	0.0635714	3.28599	0.795484	8.49214	39.75	8.3215	204.244	142-155°E
WTP	W3	30	0.111429	0.0192857	1.46016	0.812258	2.62679	36.08	8.3155	203.893	142-155°E
WTP	W3	75	0.0757143	0.0314286	3.8473	0.91129	2.44679	35.17	8.298	196.677	142-155°E
WTP	W3	100	4.74429	0.325714	1.95694	1.09355	2.83214	33.92	8.257	168.224	142-155°E
WTP	W3	150	9.14786	0.0564286	1.64529	1.19871	5.38393	33.75	8.212	146.701	142-155°E
WTP	W3	300	23.6971	0.0357143	1.6083	1.88806	16.5768	31.08	8.0455	145.896	142-155°E
WTP	W4	3	0.762857	0.0178571	2.90759	0.819677	5.05857	39	8.316	204.725	142-155°E
WTP	W4	30	0.708571	0.0185714	1.51745	0.79871	5.4275	36	8.3115	204.285	142-155°E
WTP	W4	75	0.005	0.0207143	2.3398	0.864194	10.6121	33.08	8.3045	200.297	142-155°E
WTP	W4	100	6.88143	0.205714	0.1503	1.11871	6.04107	32.58	8.241	156.507	142-155°E
WTP	W4	150	9.39571	0.0542857	0.0349071	1.14935	6.98214	32.58	8.2045	147.762	142-155°E
WTP	W4	300	25.7157	0.0371429	0.116464	1.97452	24.9514	29.08	8.019	137.869	142-155°E
WTP	W5	3	0.415714	0.0414286	1.80361	0.740645	2.55036	45.17	8.3095	197.993	142-155°E
WTP	W5	30	0.0957143	0.0157143	0.798743	0.731935	2.78107	39.08	8.304	197.932	142-155°E
WTP	W5	75	0.01	0.0514286	0.553143	0.880645	2.3225	37.42	8.297	199.483	142-155°E
WTP	W5	100	4.64786	0.411429	0.385	1.12129	2.79536	39.08	8.2665	169.647	142-155°E
WTP	W5	150	9.47071	0.05	2.7144	1.1429	6.07607	34.83	8.1955	148.675	142-155°E
WTP	W5	300	28.4707	0.0214286	0.639007	2.19258	23.1871	32.75	7.9875	129.892	142-155°E
WTP	W6	3	1.02286	0.0585714	1.65485	0.82129	6.77821	48.58	8.3255	222.402	142-155°E
WTP	W6	30	0.142143	0.0357143	1.17309	0.821935	2.77893	38.83	8.3035	207.348	142-155°E
WTP	W6	75	0.144286	0.0407143	1.46876	0.864839	2.41393	38.5	8.296	201.626	142-155°E
WTP	W6	100	6.87643	0.168571	2.54677	1.14258	3.89036	38	8.252	151.469	142-155°E
WTP	W6	150	9.88786	0.05	1.12549	1.18645	7.69393	36.83	8.215	150.447	142-155°E
WTP	W6	300	24.825	0.0292857	0.394643	1.98323	20.3168	35.83	8.0145	145.614	142-155°E
WTP	W7	3	0.773571	0.0264286	0.6109	0.6	3.99179	44.83	8.332	213.737	142-155°E
WTP	W7	30	0.585714	0.0464286	1.20776	0.844516	5.70786	37.67	8.305	206.322	142-155°E
WTP	W7	75	0.0885714	0.0471429	1.79417	0.933871	3.91821	36.17	8.2925	200.554	142-155°E
WTP	W7	100	3.25143	0.752143	1.24152	1.05968	5.3625	34.42	8.2705	170.83	142-155°E
WTP	W7	150	10.2057	0.0407143	1.48127	1.20677	7.06536	29.75	8.1965	150.354	142-155°E
WTP	W7	300	25.815	0.0314286	2.08429	2.04065	21.7218	29.08	8.0155	140.719	142-155°E
WTP	W8	3	0.524286	0.04	1.52271	0.801613	3.15357	47.17	8.327	210.168	142-155°E
WTP	W8	30	0.144286	0.0457143	1.72974	0.784194	3.11143	38.58	8.313	207.555	142-155°E
WTP	W8	75	0.101429	0.0307143	1.40823	0.910968	2.80143	36.08	8.301	203.456	142-155°E
WTP	W8	100	4.07786	0.955714	3.06444	1.08839	3.11143	35.75	8.2695	173.895	142-155°E
WTP	W8	150	10.75	0.0564286	1.65936	1.25548	9.69893	35.17	8.2225	141.363	142-155°E
WTP	W8	300	24.9557	0.0407143	1.55104	1.99452	20.4036	34.33	8.0475	140.037	142-155°E
WTP	W9	3	0.535	0.0414286	1.67147	0.740968	2.73464	45.83	8.32	212.933	142-155°E
WTP	W9	30	0.100714	0.00714286	1.16663	0.71129	2.44071	39.75	8.304	211.197	142-155°E
WTP	W9	75	0.0442857	0.01	3.80493	0.755484	2.38857	37.92	8.2965	206.172	142-155°E
WTP	W9	100	0.314286	0.111429	1.22377	0.63129	2.19429	34.33	8.293	203.355	142-155°E
WTP	W9	150	10.0129	0.0271429	2.24074	1.01871	6.91357	33.58	8.2105	149.134	142-155°E
WTP	W9	300	26.5529	0.00928571	1.75344	1.85161	20.8843	31.17	7.991	137.869	142-155°E
WTP	W10	3	1.12643	0.01	3.04823	0.669677	3.62464	39.08	8.3105	209.156	142-155°E
WTP	W10	30	0.321429	0.01	0.255529	0.71	2.57893	39.33	8.2935	207.833	142-155°E
WTP	W10	75	0.216429	0.01	0.53355	0.764839	2.84929	37.92	8.285	207.882	142-155°E
WTP	W10	100	0.957143	0.2	0.386129	0.833548	3.07	36.42	8.27	192.931	142-155°E
WTP	W10	150	8.49357	0.0635714	0.198179	1.02935	7.22857	33.33	8.2015	151.6	142-155°E
WTP	W10	300	25.125	0.0107143	0.00654286	2.08129	19.8936	27.42	7.9825	142.86	142-155°E
WTP	W11	3	0.826429	0.015	0.287843	0.760968	2.39643	43.33	8.3005	204.546	142-155°E
WTP	W11	30	0.277143	0.01	0.154993	0.75871	2.51	40.25	8.2895	206.434	142-155°E
WTP	W11	75	0.248571	0.01	1.83746	0.833548	2.8125	39.08	8.2645	206.884	142-155°E
WTP	W11	100	1.42357	0.525	1.74688	0.878065	2.57857	37.75	8.2625	191.927	142-155°E
WTP	W11	150	10.1786	0.0214286	0.580636	1.09258	7.53571	33.37	8.1945	150.869	142-155°E
WTP	W11	300	27.5221	0.02	1.99299	2.0329	20.9304	34.5	8.003	139.043	142-155°E
WTP	W12	3	0.623571	0.00928571	2.00766	0.725484	2.63643	41.25	8.3265	207.676	142-155°E
WTP	W12	30	0.185714	0.00928571	0.742314	0.810323	2.26857	38.42	8.356	208.393	142-155°E
WTP	W12	75	0.361429	0.00642857	0.604643	0.847097	2.075	37.17	8.298	203.179	142-155°E
WTP	W12	100	2.49571	0.196429	0.611	0.925161	2.33286	34.17	8.2745	195.282	142-155°E
WTP	W12	150	10.4314	0.015	2.00869	1.15194	7.23107	33.42	8.1735	148.676	142-155°E
WTP	W12	300	29.0629	0.01	2.41453	2.15419	22.0946	33.08	7.957	113.757	142-155°E
WTP	W13	3	0.702857	0.01	0.253593	0.744516	3.41107	42.17	8.323	204.078	142-155°E
WTP	W13	30	0.501429	0.01	0.253593	0.719355	2.22964	38.83	8.311	208.392	142-155°E
WTP	W13	75	0.743571	0.005	0.672871	0.817419	2.20679	38.25	8.272	204.274	142-155°E
WTP	W13	100	0.845714	0.157143	0.384314	0.914839	3.18214	35.17	8.2655	197.816	142-155°E
WTP	W13	150	9.39857	0.0528571	0.44395	1.14516	4.49429	32.33	8.1735	150.871	142-155°E
WTP	W13	300	31.3557	0	0.34215	2.24452	21.7171	32.08	7.9015	109.225	142-155°E
WTP	W14	3	1.17929	0.0114286	0.253593	0.770323	2.62107	38.17	8.309	208.506	142-155°E
WTP	W14	30	0.112857	0.00571429	0.186114	0.768387	2.86071	35.92	8.3195	211.942	142-155°E
WTP	W14	75	0.232857	0.01	0.127757	0.810323	2.84821	35.67	8.266	213.838	142-155°E
WTP	W14	100	0.583571	0.0592857	0.0745429	0.848065	2.79821	33	8.2625	203.981	142-155°E
WTP	W14	150	10.9014	0.0492857	0.182771	1.15226	7.40607	32.5	8.1495	150.596	142-155°E
WTP	W14	300	18.605	0.0178571	0.20205	1.65742	13.2054	32.25	7.913	112.944	142-155°E
WTP	W15	3	0.782857	0.0185714	0.14305	0.797419	3.80929	40.58	8.319	203.25	156-163°E
WTP	W15	30	0.218571	0.0285714	0.149607	0.821935	2.64286	40.58	8.3085	202.041	156-163°E
WTP	W15	75	0.137857	0.0321429	0.137914	0.904516	2.55821	40.25	8.251	207.79	156-163°E
WTP	W15	100	0.517857	0.0528571	0.161564	0.946129	2.04036	38.83	8.2565	200.715	156-163°E
WTP	W15	150	10.54	0.0514286	0.24125	1.25452	4.89821	38.08	8.1435	140.904	156-163°E
WTP	W15	300	27.2021	0.02	0.155907	2.16097	18.9654	38.08	7.9445	134.969	156-163°E
WTP	W16	3	1.32714	0.0257143	0.154493	0.805161	2.59536	40.08	8.3035	205.842	156-163°E
WTP	W16	30	0.224286	0.0242857	0.318371	0.893871	2.63179	40.08	8.314	204.105	156-163°E
WTP	W16	75	0.257143	0.01	0.103721	0.933548	2.99786	39.42	8.27	207.083	156-163°E
WTP	W16	100	0.940714	0.0742857	0.102436	0.996452	2.88536	38.33	8.2625	199.274	156-163°E
WTP	W16	150	9.53643	0.0378571	0.114	1.23032	5.36714	37.5	8.1285	157.992	156-163°E
WTP	W16	300	28.2514	0.00642857	0.0771143	2.19516	19.5714	35.67	7.964	128.51	156-163°E
WTP	W17	3	0.727143	0.0192857	0.118629	0.801613	2.28	44	8.329	205.474	156-163°E
WTP	W17	30	0.14	0.01	0.0906071	0.744516	2.68643	43.58	8.322	207.002	156-163°E
WTP	W17	75	0.26	0.0385714	0.253593	0.795806	2.55464	40.5	8.286	206.265	156-163°E
WTP	W17	100	0.959286	0.114286	0.0697857	0.916452	2.33286	39.33	8.2695	202.723	156-163°E
WTP	W17	150	9.60643	0.0235714	0.253593	1.23387	6.1025	38.25	8.1535	144.909	156-163°E
WTP	W17	300	25.025	0.03	0.00667857	2.36032	21.5036	38.17	7.9275	112	156-163°E
WTP	W18	3	0.118571	0.0421429	0.698707	0.881613	5.16714	42.17	8.309	203.723	156-163°E
WTP	W18	30	0.265	0.0307143	0.271457	0.889677	5.60786	39.58	8.3115	208.497	156-163°E
WTP	W18	75	0.897143	0.0435714	0.219914	0.914194	4.85929	33.5	8.2815	206.456	156-163°E
WTP	W18	100	0.817857	0.189286	0.355264	0.961935	5.9	32.25	8.26	198.923	156-163°E
WTP	W18	150	7.47857	0.04	0.0566786	1.16387	6.45607	29.33	8.1705	151.13	156-163°E
WTP	W18	300	24.31	0.04	0.0952357	2.30677	21.0911	27.83	7.9375	121.069	156-163°E
WTP	W19	3	0.170714	0.0428571	0.253593	0.850645	5.86607	44.58	8.313	206.947	156-163°E
WTP	W19	30	0.212857	0.0371429	0.125957	0.833871	6.02929	37.67	8.293	211.767	156-163°E
WTP	W19	75	0.01	0.0171429	0.0778857	0.736774	5.03143	36.84	8.2635	213.227	156-163°E
WTP	W19	100	0.989286	0.169286	0.0235143	0.956774	6.40821	37.5	8.2405	198.92	156-163°E
WTP	W19	150	7.89714	0.0571429	0.0655429	1.17774	6.08929	33.67	8.1605	154.241	156-163°E
WTP	W19	300	27.3036	0.0507143	0.0588643	2.46581	23.5954	30.75	7.8995	106.919	156-163°E
WTP	W20	3	0.107857	0.01	0.225186	0.802903	2.51286	43.25	8.3015	209.165	156-163°E
WTP	W20	30	0.175	0.01	0.100507	0.86129	2.52786	41	8.2875	220.365	156-163°E
WTP	W20	75	0.471429	0.0914286	0.0858571	0.964516	2.7125	40.17	8.265	208.271	156-163°E
WTP	W20	100	1.30571	0.153571	0.0839286	0.931935	3.80393	37.75	8.258	204.184	156-163°E
WTP	W20	150	8.93071	0.0271429	0.117857	1.23355	6.2975	35.42	8.1675	152.777	156-163°E
WTP	W20	300	22.2136	0.0135714	0.253593	2.10355	17.6236	33.08	7.973	120.069	156-163°E
WTP	W21	3	0.417857	0.01	0.63815	0.899355	4.57214	44.83	8.3115	205.847	156-163°E
WTP	W21	30	0	0.01	0.255193	0.77	2.51	41.83	8.2745	210.085	156-163°E
WTP	W21	75	0.693571	0.0707143	0.227514	0.715161	5.99036	40.17	8.269	208.256	156-163°E
WTP	W21	100	1.36929	0.122857	0.216043	0.740323	2.91214	39.08	8.2545	199.281	156-163°E
WTP	W21	150	8.50714	0.0114286	0.161507	0.937097	8.46964	36.67	8.1485	147.287	156-163°E
WTP	W21	300	21.0721	0.0135714	0.306893	1.70323	18.2989	29.75	7.981	134.947	156-163°E
WTP	W22	3	0.499286	0.01	0.261129	0.695484	2.62679	47.08	8.277	206.663	156-163°E
WTP	W22	30	0.285714	0.00714286	0.34415	0.663226	2.48357	40.42	8.276	209.606	156-163°E
WTP	W22	75	0.675714	0.0571429	0.233593	0.691935	2.64929	39	8.2465	208.513	156-163°E
WTP	W22	100	1.50714	0.175714	0.381543	0.821613	2.89786	34.75	8.221	203.363	156-163°E
WTP	W22	150	9.78786	0.0178571	0.3891	1.06	7.28893	34	8.1325	147.854	156-163°E
WTP	W22	300	24.2057	0.005	0.21295	1.92871	20.0786	26.08	7.9375	132.341	156-163°E

## Sheet: Picophytoplankton
Cruise	Station	Depth(m)	Chla(mg/m3)	Pico-Chla(mg/m3)	Pro (Cells/ml)	Syn (Cells/ml)	PEuks (Cells/ml)	Group
WTP	J22	3	0.0574911	0.0387185	87453	29776	1675	16-22°N
WTP	J22	30	0.0786102	0.04	108934	29654	1708	16-22°N
WTP	J22	75	0.0844767	0.073526	154983	28651	2798	16-22°N
WTP	J22	100	0.158003	0.102467	203423	18760	6507	16-22°N
WTP	J22	140	0.371541	0.320698	305782	11678	10507	16-22°N
WTP	J22	150	0.414561	0.36	254632	7549	14403	16-22°N
WTP	J21	3	0.0621842	0.0457582	89264.8	12087.9	314.222	16-22°N
WTP	J21	30	0.0786102	0.06	105752	14511.9	442.476	16-22°N
WTP	J21	75	0.104814	0.0797835	120116	17320.7	448.889	16-22°N
WTP	J21	100	0.152918	0.150963	144363	19481.8	500.19	16-22°N
WTP	J21	135	0.281589	0.258123	206604	32191.7	12203.4	16-22°N
WTP	J21	150	0.254212	0.22	206046	29370.2	11305.6	16-22°N
WTP	J20	3	0.0786102	0.05	85743	27435	435	16-22°N
WTP	J20	30	0.0711794	0.05	89763	26783	563	16-22°N
WTP	J20	75	0.184988	0.13	113276	26743	1324	16-22°N
WTP	J20	100	0.224098	0.15	156324	18435	4321	16-22°N
WTP	J20	150	0.269856	0.22	187341	12784	11563	16-22°N
WTP	J19	3	0.0559267	0.041065	86322	27643	478	16-22°N
WTP	J19	30	0.0563178	0.04	89432	26450	498	16-22°N
WTP	J19	75	0.113809	0.0594465	108435	27843	2578	16-22°N
WTP	J19	100	0.173646	0.123977	218943	19784	6834	16-22°N
WTP	J19	130	0.26047	0.24287	256783	11767	10783	16-22°N
WTP	J19	150	0.168171	0.14	166732	8934	6632	16-22°N
WTP	J18	3	0.0758725	0.05	97832	26532	387	16-22°N
WTP	J18	30	0.0903431	0.06	98733	25674	398	16-22°N
WTP	J18	75	0.154874	0.1	140970	24873	3589	16-22°N
WTP	J18	100	0.266727	0.2	187020	18707	11492	16-22°N
WTP	J18	140	0.187335	0.13	227632	9035	7643	16-22°N
WTP	J18	150	0.125542	0.07	138743	8372	3404	16-22°N
WTP	J17	3	0.0926897	0.0578822	106566	12761.3	288.571	6-15°N
WTP	J17	30	0.113809	0.09	129793	17224.5	224.444	6-15°N
WTP	J17	75	0.140012	0.10012	134064	21995.6	250.095	6-15°N
WTP	J17	100	0.264381	0.186553	216082	26631.9	352.698	6-15°N
WTP	J17	140	0.293322	0.191637	237142	32178.9	17711.9	6-15°N
WTP	J17	150	0.273767	0.18	225047	27395	10677.1	6-15°N
WTP	J16	3	0.0567089	0.0416246	98324	30873	367	6-15°N
WTP	J16	30	0.0703972	0.05	108734	31872	547	6-15°N
WTP	J16	75	0.163087	0.14627	147639	28973	1063	6-15°N
WTP	J16	100	0.211583	0.164651	197345	20832	8988	6-15°N
WTP	J16	140	0.220969	0.254603	246782	16788	10984	6-15°N
WTP	J16	150	0.289411	0.26	207632	10834	11843	6-15°N
WTP	J15	3	0.0629664	0.05	95623	30877	466	6-15°N
WTP	J15	30	0.0719616	0.05	98732	29673	587	6-15°N
WTP	J15	75	0.119675	0.09	137830	27832	1184	6-15°N
WTP	J15	100	0.190072	0.15	208930	17703	8031	6-15°N
WTP	J15	135	0.226835	0.17	257890	10632	12734	6-15°N
WTP	J15	150	0.217449	0.17	208812	5983	9832	6-15°N
WTP	J14	3	0.0574911	0.0359808	97634	29874	653	6-15°N
WTP	J14	30	0.065313	0.05	103782	28765	453	6-15°N
WTP	J14	75	0.0833034	0.0598376	128734	28643	498	6-15°N
WTP	J14	100	0.122413	0.0934719	157973	22098	5093	6-15°N
WTP	J14	133	0.242479	0.320698	255384	14672	10734	6-15°N
WTP	J14	150	0.351986	0.33	187394	9843	15832	6-15°N
WTP	J13	3	0.0477137	0.0336342	64787.5	10177	769.524	6-15°N
WTP	J13	30	0.0567089	0.05	73085.5	12761.3	320.635	6-15°N
WTP	J13	75	0.0657041	0.0594465	85269.7	12863.9	327.048	6-15°N
WTP	J13	100	0.0938629	0.065313	102103	12677.9	128.254	6-15°N
WTP	J13	130	0.187726	0.182642	211061	26240.8	9548.51	6-15°N
WTP	J13	150	0.293322	0.26	258541	28632.7	14588.9	6-15°N
WTP	J12	3	0.0363719	0.03	67583	20012	743	6-15°N
WTP	J12	30	0.0563178	0.05	79843	19734	843	6-15°N
WTP	J12	75	0.0969917	0.08	98731	19746	1753	6-15°N
WTP	J12	100	0.150963	0.12	156943	11874	4503	6-15°N
WTP	J12	145	0.205325	0.15	218945	7643	9546	6-15°N
WTP	J12	150	0.192419	0.14	200453	7054	8532	6-15°N
WTP	J11	3	0.0453671	0.0363719	67433	21342	755	6-15°N
WTP	J11	30	0.048887	0.04	80743	19873	857	6-15°N
WTP	J11	75	0.0813479	0.0547534	99741	20183	1873	6-15°N
WTP	J11	100	0.14627	0.16426	167340	12932	4670	6-15°N
WTP	J11	145	0.215494	0.201805	220932	8643	10546	6-15°N
WTP	J11	150	0.221751	0.2	218943	8054	8832	6-15°N
WTP	J10	3	0.044976	0.03	70893	22763	874	6-15°N
WTP	J10	30	0.0406739	0.03	72323	21983	983	6-15°N
WTP	J10	75	0.0606198	0.05	79837	21734	1760	6-15°N
WTP	J10	100	0.241306	0.2	167324	14793	6892	6-15°N
WTP	J10	120	0.320698	0.26	276342	9734	12387	6-15°N
WTP	J10	150	0.175993	0.15	173842	4372	4321	6-15°N
WTP	J9	3	0.0574911	0.0371541	71578.5	6816.7	1513.4	6-15°N
WTP	J9	30	0.0621842	0.04	78850.5	7162.98	1616	6-15°N
WTP	J9	75	0.0743082	0.0586643	99275	8240.32	1680.13	6-15°N
WTP	J9	100	0.202588	0.170909	207906	20834.9	1712.19	6-15°N
WTP	J9	145	0.207281	0.176384	212273	21854.5	4142.6	6-15°N
WTP	J9	150	0.101294	0.09	105617	8240.32	1635.24	6-15°N
WTP	J8	3	0.0962095	0.09	88632	34762	907	6-15°N
WTP	J8	30	0.101685	0.09	89321	33823	984	6-15°N
WTP	J8	75	0.233484	0.19	176322	32674	6032	6-15°N
WTP	J8	93	0.379363	0.3	247632	25432	9324	6-15°N
WTP	J8	100	0.305055	0.26	297632	12670	7567	6-15°N
WTP	J8	150	0.0809568	0.07	75324	7567	2004	6-15°N
WTP	J7	3	0.0774369	0.0672684	78943	30736	853	0-5°N
WTP	J7	30	0.100903	0.09	82845	29873	982	0-5°N
WTP	J7	75	0.227618	0.170127	165343	29735	3573	0-5°N
WTP	J7	100	0.206107	0.19	198715	13656	4073	0-5°N
WTP	J7	105	0.301144	0.257732	256734	12083	7830	0-5°N
WTP	J7	150	0.0344164	0.0344164	43212	8743	526	0-5°N
WTP	J6	3	0.0934719	0.08	58943	35679	763	0-5°N
WTP	J6	30	0.125151	0.1	67433	34674	983	0-5°N
WTP	J6	75	0.621842	0.45	198341	38732	15873	0-5°N
WTP	J6	90	0.273767	0.24	307832	26899	5542	0-5°N
WTP	J6	100	0.100512	0.08	149832	12346	2563	0-5°N
WTP	J6	150	0.0175993	0.02	2563	1783	387	0-5°N
WTP	J5	3	0.053189	0.0496691	55905.9	10234.7	288.571	0-5°N
WTP	J5	30	0.0617931	0.0453671	63216.4	10632.3	397.587	0-5°N
WTP	J5	75	0.391096	0.34	189091	26907.7	13043.4	0-5°N
WTP	J5	80	0.508424	0.426294	358470	49236.7	19289.4	0-5°N
WTP	J5	100	0.21432	0.175993	154912	15531.6	8657.14	0-5°N
WTP	J5	150	0.0211192	0.02	2462.48	1372.32	250.095	0-5°N
WTP	J4	3	0.0535801	0.04	62872.5	36829.9	827.661	0-5°N
WTP	J4	30	0.0676595	0.06	71928.5	35792.5	1066.31	0-5°N
WTP	J4	75	0.355897	0.3	211564	39981.4	15432	0-5°N
WTP	J4	80	0.387185	0.32	328354	27766.7	17218	0-5°N
WTP	J4	100	0.32852	0.29	159821	12744.3	13246	0-5°N
WTP	J4	150	0.0711794	0.06	2733.87	1840.52	821	0-5°N
WTP	J3	3	0.0520157	0.0344164	59633	35675	534	0-5°N
WTP	J3	30	0.0727438	0.041065	67430.8	33432	689	0-5°N
WTP	J3	75	0.256559	0.179904	201697	32942	9834	0-5°N
WTP	J3	100	0.434116	0.36	324521	22379	17218	0-5°N
WTP	J3	104	0.371541	0.336342	276583	17435	13246	0-5°N
WTP	J3	150	0.0782191	0.07	2626.64	1416.59	821	0-5°N
WTP	J2	3	0.0598376	0.05	67064	35675	534	0-5°N
WTP	J2	30	0.0660952	0.06	76723.8	33432	689	0-5°N
WTP	J2	75	0.202588	0.16	165734	33762	9834	0-5°N
WTP	J2	100	0.395007	0.32	320873	26532	14652	0-5°N
WTP	J2	105	0.422383	0.33	354521	22379	15732	0-5°N
WTP	J2	136	0.22488	0.18	176583	17435	8763	0-5°N
WTP	J2	150	0.15722	0.13	76893	2873	1073	0-5°N
WTP	J1	3	0.341818	0.203761	186324	40987	7033	0-5°N
WTP	J1	30	0.344164	0.204543	187632	40842	7532	0-5°N
WTP	J1	75	0.379363	0.27	197738	38792	8532	0-5°N
WTP	J1	80	0.44976	0.383274	387652	36582	10234	0-5°N
WTP	J1	100	0.20337	0.198677	146723	25999	5632	0-5°N
WTP	J1	150	0.049278	0.04	4588	3261	2321	0-5°N
WTP	W1	3	0.306228	0.104423	225637	50955.3	647.683	142-155°E
WTP	W1	30	0.336342	0.22	238879	53565.3	1308.19	142-155°E
WTP	W1	55	0.387185	0.260861	301038	56034.2	12658.7	142-155°E
WTP	W1	75	0.344164	0.308966	275284	39957.5	10568.1	142-155°E
WTP	W1	100	0.192028	0.16778	153757	22213.6	10548.9	142-155°E
WTP	W1	150	0.0809568	0.07	68346.5	19321.5	1205.59	142-155°E
WTP	W2	3	0.395007	0.180686	227632	52734	9873	142-155°E
WTP	W2	30	0.457582	0.199459	273527	50123	10984	142-155°E
WTP	W2	75	0.371541	0.31	300325	45321	12573	142-155°E
WTP	W2	78	0.434116	0.363719	300983	38742	14532	142-155°E
WTP	W2	100	0.234657	0.213929	187342	27631	8808	142-155°E
WTP	W2	150	0.0551445	0.05	57839	18323	3506	142-155°E
WTP	W3	3	0.0973828	0.0746993	102734	55324	673	142-155°E
WTP	W3	30	0.114591	0.0891698	116538	54325	865	142-155°E
WTP	W3	75	0.348075	0.31	237573	50320	13203	142-155°E
WTP	W3	80	0.49278	0.406739	387432	37621	18632	142-155°E
WTP	W3	100	0.22488	0.22136	177632	26589	8652	142-155°E
WTP	W3	150	0.0301144	0.03	7550	5530	3201	142-155°E
WTP	W4	3	0.0801746	0.07	97653	55672	415	142-155°E
WTP	W4	30	0.098165	0.09	113567	54635	653	142-155°E
WTP	W4	75	0.387185	0.28	286534	40873	18782	142-155°E
WTP	W4	80	0.391096	0.29	298034	37652	19056	142-155°E
WTP	W4	100	0.170127	0.13	146603	15673	8035	142-155°E
WTP	W4	150	0.0336342	0.03	6032	1207	872	142-155°E
WTP	W5	3	0.105596	0.0743082	102648	27138.5	506.603	142-155°E
WTP	W5	30	0.12867	0.1	134282	28029.9	788.762	142-155°E
WTP	W5	66	0.265945	0.243261	192650	37084.6	5162.22	142-155°E
WTP	W5	75	0.371541	0.2855	280043	60907.8	18045.3	142-155°E
WTP	W5	100	0.236222	0.206498	187546	25849.6	9227.87	142-155°E
WTP	W5	150	0.0219014	0.02	4591.49	416.825	147.492	142-155°E
WTP	W6	3	0.418472	0.35	102283	45892	16534	142-155°E
WTP	W6	30	0.156438	0.13	167532	44674	7322	142-155°E
WTP	W6	72	0.512335	0.41	283277	32083	23543	142-155°E
WTP	W6	75	0.418472	0.37	298734	27872	17349	142-155°E
WTP	W6	100	0.159958	0.13	168345	15320	6542	142-155°E
WTP	W6	150	0.0269856	0.03	5083	983	634	142-155°E
WTP	W7	3	0.422383	0.202196	98342	42301	16877	142-155°E
WTP	W7	30	0.181859	0.14	155753	41679	7893	142-155°E
WTP	W7	50	0.269856	0.226053	232450	33202	13242	142-155°E
WTP	W7	75	0.301144	0.297233	256731	26731	15349	142-155°E
WTP	W7	80	0.418472	0.36	275342	17637	20763	142-155°E
WTP	W7	100	0.281589	0.320698	22321	9885	14321	142-155°E
WTP	W7	150	0.0219014	0.02	4982	1063	873	142-155°E
WTP	W8	3	0.21432	0.16	186533	41567	1128	142-155°E
WTP	W8	30	0.141186	0.11	120542	39872	802	142-155°E
WTP	W8	75	0.248346	0.18	205431	26832	3104	142-155°E
WTP	W8	86	0.391096	0.31	247834	21673	14034	142-155°E
WTP	W8	100	0.238568	0.2	198423	15430	5798	142-155°E
WTP	W8	150	0.0191637	0.02	4021	2254	1320	142-155°E
WTP	W9	3	0.21784	0.0934719	186533	31454.3	1038.86	142-155°E
WTP	W9	30	0.116155	0.11	119186	26708.9	878.54	142-155°E
WTP	W9	75	0.312876	0.268292	228138	37456.6	5380.25	142-155°E
WTP	W9	90	0.41065	0.355897	262985	41618.4	9516.44	142-155°E
WTP	W9	100	0.398918	0.355897	216172	39592	16031.7	142-155°E
WTP	W9	150	0.0633575	0.05	5643.17	1923.81	1442.86	142-155°E
WTP	W10	3	0.220969	0.19	164353	40873	1294	142-155°E
WTP	W10	30	0.129062	0.12	107342	38732	650	142-155°E
WTP	W10	75	0.355897	0.31	175639	37643	6082	142-155°E
WTP	W10	92	0.158003	0.14	254392	24890	1073	142-155°E
WTP	W10	100	0.391096	0.31	186328	13278	12593	142-155°E
WTP	W10	150	0.36763	0.3	8943	1832	1583	142-155°E
WTP	W11	3	0.069615	0.0387185	97632	49873	1854	142-155°E
WTP	W11	30	0.0848677	0.05	98432	48767	1973	142-155°E
WTP	W11	75	0.426294	0.348075	287323	46092	19321	142-155°E
WTP	W11	90	0.426294	0.351986	310423	35404	22543	142-155°E
WTP	W11	100	0.324609	0.297233	238745	23087	14600	142-155°E
WTP	W11	150	0.336342	0.27	15324	12431	9873	142-155°E
WTP	W12	3	0.0582732	0.05	88673	49400	1371	142-155°E
WTP	W12	30	0.0848677	0.06	98727	48732	2034	142-155°E
WTP	W12	75	0.214711	0.16	145677	48067	8287	142-155°E
WTP	W12	95	0.308966	0.24	218740	38723	10840	142-155°E
WTP	W12	100	0.297233	0.23	206532	35902	19783	142-155°E
WTP	W12	150	0.0770458	0.07	76529	13902	9704	142-155°E
WTP	W13	3	0.105205	0.0813479	110292	33147.2	2225.21	142-155°E
WTP	W13	30	0.114591	0.08	123771	34134.8	2404.76	142-155°E
WTP	W13	75	0.355897	0.266336	262805	45555.8	13659	142-155°E
WTP	W13	90	0.371541	0.316787	294407	49153.3	17602.9	142-155°E
WTP	W13	100	0.379363	0.312876	299723	49326.5	19956.3	142-155°E
WTP	W13	150	0.107551	0.08	116352	31582.5	15922.7	142-155°E
WTP	W14	3	0.0950362	0.09	103459	48763	2034	142-155°E
WTP	W14	30	0.129453	0.11	116532	47561	2359	142-155°E
WTP	W14	75	0.359808	0.29	286340	46830	13990	142-155°E
WTP	W14	90	0.375452	0.3	309843	35387	18745	142-155°E
WTP	W14	100	0.324609	0.26	228732	23178	10234	142-155°E
WTP	W14	125	0.120849	0.1	118734	13084	7437	142-155°E
WTP	W14	150	0.0434116	0.03	56345	9843	3875	142-155°E
WTP	W15	3	0.0997294	0.0746993	102753	49863	1956	156-163°E
WTP	W15	30	0.102858	0.08	101432	48037	1989	156-163°E
WTP	W15	75	0.434116	0.36	300431	47683	13972	156-163°E
WTP	W15	80	0.438027	0.36763	310983	36730	14763	156-163°E
WTP	W15	100	0.281589	0.247955	180437	24652	8503	156-163°E
WTP	W15	150	0.0856499	0.0610109	76323	10789	2048	156-163°E
WTP	W16	3	0.105596	0.0711794	112367	45389	2030	156-163°E
WTP	W16	30	0.121631	0.09	115690	44792	2148	156-163°E
WTP	W16	75	0.434116	0.312876	227832	43001	14098	156-163°E
WTP	W16	96	0.363719	0.340253	302891	30198	12379	156-163°E
WTP	W16	100	0.273767	0.25	257900	21784	8562	156-163°E
WTP	W16	150	0.0829123	0.0547534	37654	10452	3789	156-163°E
WTP	W17	3	0.0731349	0.0723527	107124	14460.6	141.079	156-163°E
WTP	W17	30	0.0958184	0.08	103873	29415	275.746	156-163°E
WTP	W17	75	0.29645	0.24	216986	35398.1	10132.1	156-163°E
WTP	W17	82	0.457582	0.496691	347100	48268.4	15602.1	156-163°E
WTP	W17	100	0.320698	0.351986	187488	25811.1	9606.22	156-163°E
WTP	W17	150	0.0348075	0.0277678	5822.73	1891.75	1288.95	156-163°E
WTP	W18	3	0.0578822	0.0512335	87632	42874	232	156-163°E
WTP	W18	30	0.0782191	0.06	100330	43762	353	156-163°E
WTP	W18	75	0.277678	0.274549	187634	42678	9543	156-163°E
WTP	W18	86	0.395007	0.351986	314350	33660	12357	156-163°E
WTP	W18	100	0.351986	0.234657	279034	25431	10065	156-163°E
WTP	W18	125	0.128279	0.09	120535	15909	4255	156-163°E
WTP	W18	150	0.0739171	0.06	67892	5403	2135	156-163°E
WTP	W19	3	0.089952	0.0692239	100984	45648	505	156-163°E
WTP	W19	30	0.125542	0.1	129841	45782	987	156-163°E
WTP	W19	75	0.375452	0.32852	287537	44303	6984	156-163°E
WTP	W19	86	0.391096	0.312876	307855	39807	7809	156-163°E
WTP	W19	100	0.161131	0.154483	167863	28765	3505	156-163°E
WTP	W19	125	0.0833034	0.06	114389	17603	1850	156-163°E
WTP	W19	150	0.0758725	0.06	70851	7806	1200	156-163°E
WTP	W20	3	0.0774369	0.0574911	100573	54763	566	156-163°E
WTP	W20	30	0.145096	0.06	140766	52988	1004	156-163°E
WTP	W20	72	0.481048	0.383274	300563	51004	6578	156-163°E
WTP	W20	75	0.465404	0.41	318342	40782	6020	156-163°E
WTP	W20	100	0.297233	0.20689	257431	31701	2301	156-163°E
WTP	W20	125	0.0786102	0.0477137	78431	20153	1204	156-163°E
WTP	W20	150	0.0645308	0.05	7660	6060	873	156-163°E
WTP	W21	3	0.0989472	0.0770458	112165	32743.2	525.841	156-163°E
WTP	W21	30	0.277287	0.24	199948	47178.2	1641.65	156-163°E
WTP	W21	55	0.539712	0.500602	394721	65435.2	3591.11	156-163°E
WTP	W21	75	0.305055	0.228009	188578	13966.9	4488.89	156-163°E
WTP	W21	100	0.113027	0.106769	92778.9	11094	6412.7	156-163°E
WTP	W21	150	0.0606198	0.05	8291.62	2718.98	2654.86	156-163°E
WTP	W22	3	0.0973828	0.0715705	111032	52387	654	156-163°E
WTP	W22	30	0.171691	0.14	156432	53241	1056	156-163°E
WTP	W22	60	0.461493	0.348075	257631	48723	5882	156-163°E
WTP	W22	75	0.445849	0.320698	300234	37661	5089	156-163°E
WTP	W22	100	0.140794	0.1142	102349	24587	2341	156-163°E
WTP	W22	125	0.0891698	0.07	67342	15770	1275	156-163°E
WTP	W22	150	0.0359808	0.03	6754	3021	673	156-163°E
